# Supplementary material for: Multiomics characterization of pyroptosis in the tumor microenvironment and therapeutic relevance in metastatic melanoma
Source: BMC Med. 2024 Jan 17;22:24. doi: 10.1186/s12916-023-03175-0 (PMC10792919; doi:10.1186/s12916-023-03175-0)
Supplement: Supplementary file 2 — Additional file 2: Table S2. PScore of all samples in different datasets. Datasets: in-house data, TCGA_metastatic, GSE19234, GSE35640, GSE54467, GSE65904, GSE115978, GSE72056, PRJEB23709, 2018_thrane_melanoma. Note: PScore was calculated for all samples in the single-cell datasets (GSE115978, GSE72056), but only metastatic samples were used in subsequent analyses. Table S3. HR and c-index of pyroptosis-related models. [file 12916_2023_3175_MOESM2_ESM.xlsx]

## Sheet: Table S2
Table S2. PScore of all samples in different datasets.
Datasets: in-house data, TCGA_metastatic, GSE19234, GSE35640, GSE54467, GSE65904, GSE115978, GSE72056, PRJEB23709, 2018_thrane_melanoma.
Note: PScore was calculated for all samples in the single-cell datasets (GSE115978, GSE72056), but only metastatic samples were used in subsequent analyses.
PScore	Cell_id	Dataset
1.71234	PD1	in-house data
1.32893	PD2	in-house data
1.55585	PD3	in-house data
1.7797	PD4	in-house data
1.91395	PD5	in-house data
1.41161	PD6	in-house data
1.85981	PD7	in-house data
1.43572	PD8	in-house data
1.57163	PD9	in-house data
1.84376	PD10	in-house data
1.56406	PD11	in-house data
1.90469	PD12	in-house data
1.71997	PD13	in-house data
1.86841	PD14	in-house data
1.44563	PD15	in-house data
1.78176	PD16	in-house data
1.82906	PD17	in-house data
1.59897	PD18	in-house data
1.83128	PD19	in-house data
1.90187	PD20	in-house data
1.80579	PD21	in-house data
1.63405	PD22	in-house data
1.98061	PD23	in-house data
1.4473	PD24	in-house data
2.28024	PD25	in-house data
2.06816	PD26	in-house data
2.03761	PD27	in-house data
1.74367	PD28	in-house data
1.67959	PD29	in-house data
1.98309	PD30	in-house data
1.46934	PD31	in-house data
2.19838	PD32	in-house data
1.54681	PD33	in-house data
1.91129	PD34	in-house data
1.94327	PD35	in-house data
1.96359	PD36	in-house data
1.56187	PD37	in-house data
2.18968	PD38	in-house data
1.60147	PD39	in-house data
1.60232	PD40	in-house data
1.59605	PD41	in-house data
1.72351	PD42	in-house data
1.8416	PD43	in-house data
1.65543	PD44	in-house data
1.57626	PD45	in-house data
1.57038	PD46	in-house data
1.51606	PD47	in-house data
1.8407	PD48	in-house data
1.78683	PD49	in-house data
1.66871	PD50	in-house data
1.93036	PD51	in-house data
2.14338	PD52	in-house data
2.16923	PD53	in-house data
1.93565	PD54	in-house data
2.23196	PD55	in-house data
2.1234	PD56	in-house data
1.46656	PD57	in-house data
1.88451	PD58	in-house data
1.28024	PD59	in-house data
2.2726	PD60	in-house data
1.82958	PD61	in-house data
1.7044	PD62	in-house data
0.0269234	TCGA.3N.A9WB.06A.11R.A38C.07	TCGA_metastatic
0.452564	TCGA.3N.A9WC.06A.11R.A38C.07	TCGA_metastatic
0.192616	TCGA.3N.A9WD.06A.11R.A38C.07	TCGA_metastatic
0.360682	TCGA.BF.AAP0.06A.11R.A39D.07	TCGA_metastatic
-0.180347	TCGA.D3.A1Q1.06A.21R.A18T.07	TCGA_metastatic
0.230675	TCGA.D3.A1Q3.06A.11R.A18T.07	TCGA_metastatic
0.0597318	TCGA.D3.A1Q4.06A.11R.A18T.07	TCGA_metastatic
-0.0774051	TCGA.D3.A1Q5.06A.11R.A18T.07	TCGA_metastatic
0.282159	TCGA.D3.A1Q6.06A.11R.A18T.07	TCGA_metastatic
0.496657	TCGA.D3.A1Q7.06A.11R.A18T.07	TCGA_metastatic
0.197957	TCGA.D3.A1Q8.06A.11R.A18T.07	TCGA_metastatic
0.164048	TCGA.D3.A1Q9.06A.11R.A18T.07	TCGA_metastatic
0.0833693	TCGA.D3.A1QA.06A.11R.A18T.07	TCGA_metastatic
0.376008	TCGA.D3.A1QB.06A.11R.A18T.07	TCGA_metastatic
0.244443	TCGA.D3.A2J6.06A.11R.A18T.07	TCGA_metastatic
0.224353	TCGA.D3.A2J7.06A.11R.A18T.07	TCGA_metastatic
0.582129	TCGA.D3.A2J8.06A.11R.A18T.07	TCGA_metastatic
0.566579	TCGA.D3.A2J9.06A.11R.A18T.07	TCGA_metastatic
0.283865	TCGA.D3.A2JA.06A.11R.A18T.07	TCGA_metastatic
0.417621	TCGA.D3.A2JB.06A.11R.A18T.07	TCGA_metastatic
0.28806	TCGA.D3.A2JC.06A.11R.A18T.07	TCGA_metastatic
0.0816183	TCGA.D3.A2JD.06A.11R.A18T.07	TCGA_metastatic
-0.0620311	TCGA.D3.A2JE.06A.11R.A37K.07	TCGA_metastatic
0.383241	TCGA.D3.A2JF.06A.11R.A18S.07	TCGA_metastatic
0.130174	TCGA.D3.A2JG.06A.11R.A18T.07	TCGA_metastatic
0.462434	TCGA.D3.A2JH.06A.11R.A18T.07	TCGA_metastatic
0.00660489	TCGA.D3.A2JK.06A.11R.A18S.07	TCGA_metastatic
0.31123	TCGA.D3.A2JL.06A.11R.A18S.07	TCGA_metastatic
0.309981	TCGA.D3.A2JN.06A.11R.A18S.07	TCGA_metastatic
0.366898	TCGA.D3.A2JO.06A.11R.A18S.07	TCGA_metastatic
0.240121	TCGA.D3.A2JP.06A.11R.A18S.07	TCGA_metastatic
0.211481	TCGA.D3.A3BZ.06A.12R.A18S.07	TCGA_metastatic
0.199185	TCGA.D3.A3C1.06A.12R.A18S.07	TCGA_metastatic
0.264401	TCGA.D3.A3C3.06A.12R.A18S.07	TCGA_metastatic
0.0256302	TCGA.D3.A3C6.06A.12R.A18U.07	TCGA_metastatic
0.311085	TCGA.D3.A3C7.06A.11R.A18U.07	TCGA_metastatic
0.713274	TCGA.D3.A3C8.06A.12R.A18S.07	TCGA_metastatic
0.473187	TCGA.D3.A3CB.06A.11R.A18S.07	TCGA_metastatic
-0.0317305	TCGA.D3.A3CC.06A.11R.A18S.07	TCGA_metastatic
0.328078	TCGA.D3.A3CE.06A.11R.A18S.07	TCGA_metastatic
0.29058	TCGA.D3.A3CF.06A.11R.A18T.07	TCGA_metastatic
-0.0414345	TCGA.D3.A3ML.06A.11R.A21D.07	TCGA_metastatic
-0.0257352	TCGA.D3.A3MO.06A.11R.A21D.07	TCGA_metastatic
0.454739	TCGA.D3.A3MR.06A.11R.A21D.07	TCGA_metastatic
0.115818	TCGA.D3.A3MU.06A.11R.A21D.07	TCGA_metastatic
0.0659273	TCGA.D3.A3MV.06A.11R.A21D.07	TCGA_metastatic
0.313017	TCGA.D3.A51E.06A.11R.A266.07	TCGA_metastatic
0.694393	TCGA.D3.A51F.06A.11R.A266.07	TCGA_metastatic
0.146703	TCGA.D3.A51G.06A.11R.A266.07	TCGA_metastatic
0.609853	TCGA.D3.A51H.06A.12R.A266.07	TCGA_metastatic
0.373947	TCGA.D3.A51J.06A.11R.A266.07	TCGA_metastatic
0.133739	TCGA.D3.A51K.06A.11R.A266.07	TCGA_metastatic
0.321651	TCGA.D3.A51N.06A.11R.A266.07	TCGA_metastatic
-0.228492	TCGA.D3.A51R.06A.11R.A266.07	TCGA_metastatic
0.20602	TCGA.D3.A51T.06A.11R.A266.07	TCGA_metastatic
-0.0817289	TCGA.D3.A5GL.06A.11R.A27Q.07	TCGA_metastatic
0.255086	TCGA.D3.A5GN.06A.11R.A27Q.07	TCGA_metastatic
0.335235	TCGA.D3.A5GO.06A.12R.A27Q.07	TCGA_metastatic
0.320503	TCGA.D3.A5GR.06A.11R.A27Q.07	TCGA_metastatic
0.235776	TCGA.D3.A5GS.06A.11R.A27Q.07	TCGA_metastatic
0.164487	TCGA.D3.A5GU.06A.11R.A27Q.07	TCGA_metastatic
0.404417	TCGA.D3.A8GB.06A.11R.A37K.07	TCGA_metastatic
0.0947815	TCGA.D3.A8GC.06A.11R.A37K.07	TCGA_metastatic
0.518333	TCGA.D3.A8GD.06A.11R.A37K.07	TCGA_metastatic
0.237275	TCGA.D3.A8GE.06A.11R.A37K.07	TCGA_metastatic
0.0431067	TCGA.D3.A8GI.06A.11R.A37K.07	TCGA_metastatic
0.549753	TCGA.D3.A8GJ.06A.11R.A37K.07	TCGA_metastatic
-0.114383	TCGA.D3.A8GK.06A.11R.A37K.07	TCGA_metastatic
-0.0857459	TCGA.D3.A8GL.06A.11R.A37K.07	TCGA_metastatic
0.19468	TCGA.D3.A8GM.06A.11R.A37K.07	TCGA_metastatic
0.434988	TCGA.D3.A8GN.06A.11R.A37K.07	TCGA_metastatic
0.217288	TCGA.D3.A8GO.06A.11R.A37K.07	TCGA_metastatic
0.0240511	TCGA.D3.A8GP.06A.11R.A37K.07	TCGA_metastatic
0.0218137	TCGA.D3.A8GQ.06A.11R.A37K.07	TCGA_metastatic
0.00551275	TCGA.D3.A8GR.06A.11R.A37K.07	TCGA_metastatic
0.543296	TCGA.D3.A8GS.06A.12R.A37K.07	TCGA_metastatic
0.137125	TCGA.D3.A8GV.06A.11R.A37K.07	TCGA_metastatic
0.127476	TCGA.D9.A148.06A.11R.A18S.07	TCGA_metastatic
0.216204	TCGA.D9.A149.06A.11R.A18S.07	TCGA_metastatic
0.286245	TCGA.D9.A1JW.06A.11R.A18S.07	TCGA_metastatic
0.257565	TCGA.D9.A1JX.06A.11R.A18S.07	TCGA_metastatic
0.0109685	TCGA.D9.A1X3.06A.11R.A18S.07	TCGA_metastatic
0.377124	TCGA.D9.A3Z1.06A.11R.A239.07	TCGA_metastatic
0.236701	TCGA.D9.A3Z3.06A.11R.A239.07	TCGA_metastatic
-0.0855929	TCGA.D9.A4Z6.06A.12R.A266.07	TCGA_metastatic
0.454302	TCGA.D9.A6E9.06A.12R.A311.07	TCGA_metastatic
0.0122784	TCGA.D9.A6EA.06A.11R.A311.07	TCGA_metastatic
0.0523914	TCGA.D9.A6EC.06A.11R.A311.07	TCGA_metastatic
0.00550521	TCGA.D9.A6EG.06A.12R.A32P.07	TCGA_metastatic
0.317515	TCGA.DA.A1HV.06A.21R.A18S.07	TCGA_metastatic
0.3288	TCGA.DA.A1HW.06A.11R.A18U.07	TCGA_metastatic
0.160939	TCGA.DA.A1HY.06A.11R.A18T.07	TCGA_metastatic
0.0883123	TCGA.DA.A1I0.06A.11R.A20F.07	TCGA_metastatic
0.262727	TCGA.DA.A1I1.06A.12R.A18U.07	TCGA_metastatic
0.179004	TCGA.DA.A1I2.06A.21R.A18U.07	TCGA_metastatic
0.245858	TCGA.DA.A1I4.06A.11R.A18U.07	TCGA_metastatic
0.361119	TCGA.DA.A1I5.06A.11R.A18T.07	TCGA_metastatic
0.0957488	TCGA.DA.A1I7.06A.22R.A18S.07	TCGA_metastatic
0.191731	TCGA.DA.A1I8.06A.11R.A18T.07	TCGA_metastatic
-0.0880253	TCGA.DA.A1IA.06A.11R.A18S.07	TCGA_metastatic
0.556533	TCGA.DA.A1IB.06A.11R.A18S.07	TCGA_metastatic
0.0763089	TCGA.DA.A1IC.06A.11R.A18S.07	TCGA_metastatic
0.560782	TCGA.DA.A3F2.06A.11R.A20F.07	TCGA_metastatic
0.105859	TCGA.DA.A3F3.06A.11R.A20F.07	TCGA_metastatic
0.196432	TCGA.DA.A3F5.06A.11R.A20F.07	TCGA_metastatic
0.583338	TCGA.DA.A3F8.06A.11R.A20F.07	TCGA_metastatic
0.162711	TCGA.DA.A95V.06A.11R.A37K.07	TCGA_metastatic
0.145477	TCGA.DA.A95W.06A.11R.A37K.07	TCGA_metastatic
0.193971	TCGA.DA.A95X.06A.11R.A37K.07	TCGA_metastatic
-0.0153487	TCGA.DA.A95Y.06A.11R.A37K.07	TCGA_metastatic
0.0706351	TCGA.DA.A95Z.06A.11R.A37K.07	TCGA_metastatic
0.348183	TCGA.EB.A44Q.06A.11R.A266.07	TCGA_metastatic
0.0778879	TCGA.EB.A44R.06A.41R.A266.07	TCGA_metastatic
-0.0949537	TCGA.EB.A5KH.06A.11R.A27Q.07	TCGA_metastatic
0.618858	TCGA.EB.A5SG.06A.11R.A311.07	TCGA_metastatic
-0.09179	TCGA.EB.A5SH.06A.11R.A311.07	TCGA_metastatic
0.223434	TCGA.EB.A5UL.06A.11R.A311.07	TCGA_metastatic
0.269294	TCGA.EB.A5UN.06A.11R.A311.07	TCGA_metastatic
0.713354	TCGA.EB.A5VV.06A.11R.A32P.07	TCGA_metastatic
0.305348	TCGA.EB.A6L9.06A.11R.A32P.07	TCGA_metastatic
0.0131288	TCGA.EE.A17X.06A.11R.A18S.07	TCGA_metastatic
-0.0331887	TCGA.EE.A17Y.06A.11R.A18T.07	TCGA_metastatic
-0.247808	TCGA.EE.A17Z.06A.11R.A18S.07	TCGA_metastatic
0.0986766	TCGA.EE.A180.06A.11R.A21D.07	TCGA_metastatic
0.326827	TCGA.EE.A181.06A.11R.A18S.07	TCGA_metastatic
-0.0123258	TCGA.EE.A182.06A.11R.A18T.07	TCGA_metastatic
0.178858	TCGA.EE.A183.06A.11R.A18S.07	TCGA_metastatic
0.219231	TCGA.EE.A184.06A.11R.A18S.07	TCGA_metastatic
-0.180698	TCGA.EE.A185.06A.11R.A18S.07	TCGA_metastatic
0.0999927	TCGA.EE.A20B.06A.11R.A18U.07	TCGA_metastatic
0.0329923	TCGA.EE.A20C.06A.11R.A18S.07	TCGA_metastatic
0.313729	TCGA.EE.A20F.06A.21R.A18S.07	TCGA_metastatic
-0.146368	TCGA.EE.A20H.06A.11R.A18S.07	TCGA_metastatic
0.107963	TCGA.EE.A20I.06A.11R.A18U.07	TCGA_metastatic
-0.0224803	TCGA.EE.A29A.06A.12R.A18U.07	TCGA_metastatic
0.0480001	TCGA.EE.A29B.06A.11R.A18U.07	TCGA_metastatic
-0.0329657	TCGA.EE.A29C.06A.21R.A18S.07	TCGA_metastatic
0.0250518	TCGA.EE.A29D.06A.11R.A18T.07	TCGA_metastatic
0.0507667	TCGA.EE.A29E.06A.11R.A18T.07	TCGA_metastatic
0.136962	TCGA.EE.A29G.06A.12R.A18T.07	TCGA_metastatic
0.248077	TCGA.EE.A29H.06A.12R.A18S.07	TCGA_metastatic
-0.164381	TCGA.EE.A29L.06A.12R.A18S.07	TCGA_metastatic
0.214889	TCGA.EE.A29M.06A.11R.A18T.07	TCGA_metastatic
0.299076	TCGA.EE.A29N.06A.12R.A18S.07	TCGA_metastatic
0.432769	TCGA.EE.A29P.06A.11R.A18T.07	TCGA_metastatic
0.033307	TCGA.EE.A29Q.06A.11R.A18T.07	TCGA_metastatic
0.0137527	TCGA.EE.A29R.06A.11R.A18T.07	TCGA_metastatic
0.108351	TCGA.EE.A29S.06A.11R.A18T.07	TCGA_metastatic
0.315807	TCGA.EE.A29T.06A.11R.A18T.07	TCGA_metastatic
-0.0296	TCGA.EE.A29V.06A.12R.A18S.07	TCGA_metastatic
-0.0368017	TCGA.EE.A29W.06A.11R.A18U.07	TCGA_metastatic
0.243108	TCGA.EE.A29X.06A.11R.A18T.07	TCGA_metastatic
0.423462	TCGA.EE.A2A0.06A.11R.A18T.07	TCGA_metastatic
0.257699	TCGA.EE.A2A1.06A.11R.A18T.07	TCGA_metastatic
0.178302	TCGA.EE.A2A2.06A.11R.A18T.07	TCGA_metastatic
-0.0120591	TCGA.EE.A2A5.06A.11R.A18T.07	TCGA_metastatic
0.360817	TCGA.EE.A2A6.06A.11R.A18T.07	TCGA_metastatic
0.026209	TCGA.EE.A2GB.06A.11R.A18T.07	TCGA_metastatic
0.313374	TCGA.EE.A2GC.06A.11R.A18T.07	TCGA_metastatic
0.256246	TCGA.EE.A2GD.06A.11R.A18T.07	TCGA_metastatic
0.442991	TCGA.EE.A2GE.06A.11R.A18T.07	TCGA_metastatic
0.422489	TCGA.EE.A2GH.06A.11R.A18T.07	TCGA_metastatic
0.283563	TCGA.EE.A2GI.06A.11R.A18T.07	TCGA_metastatic
0.275181	TCGA.EE.A2GJ.06A.11R.A18U.07	TCGA_metastatic
0.593306	TCGA.EE.A2GK.06A.11R.A18S.07	TCGA_metastatic
0.313054	TCGA.EE.A2GL.06A.11R.A18S.07	TCGA_metastatic
0.00939836	TCGA.EE.A2GM.06B.11R.A18S.07	TCGA_metastatic
-0.0279284	TCGA.EE.A2GN.06A.11R.A18S.07	TCGA_metastatic
0.114222	TCGA.EE.A2GO.06A.11R.A18S.07	TCGA_metastatic
0.165219	TCGA.EE.A2GP.06A.11R.A18S.07	TCGA_metastatic
-0.0751705	TCGA.EE.A2GR.06A.11R.A18S.07	TCGA_metastatic
0.137431	TCGA.EE.A2GS.06A.12R.A18S.07	TCGA_metastatic
0.22019	TCGA.EE.A2GT.06A.12R.A18S.07	TCGA_metastatic
0.223789	TCGA.EE.A2GU.06A.11R.A18T.07	TCGA_metastatic
0.3455	TCGA.EE.A2M5.06A.12R.A18S.07	TCGA_metastatic
0.123723	TCGA.EE.A2M6.06A.12R.A18S.07	TCGA_metastatic
0.103995	TCGA.EE.A2M7.06A.11R.A18U.07	TCGA_metastatic
0.555895	TCGA.EE.A2M8.06A.12R.A18S.07	TCGA_metastatic
0.445645	TCGA.EE.A2MC.06A.12R.A18S.07	TCGA_metastatic
0.125119	TCGA.EE.A2MD.06A.11R.A18T.07	TCGA_metastatic
0.588622	TCGA.EE.A2ME.06A.11R.A18T.07	TCGA_metastatic
0.1566	TCGA.EE.A2MF.06A.11R.A21D.07	TCGA_metastatic
0.42568	TCGA.EE.A2MG.06A.11R.A18T.07	TCGA_metastatic
0.321876	TCGA.EE.A2MH.06A.11R.A18S.07	TCGA_metastatic
0.235314	TCGA.EE.A2MI.06A.11R.A18U.07	TCGA_metastatic
0.413907	TCGA.EE.A2MJ.06A.11R.A18S.07	TCGA_metastatic
0.361694	TCGA.EE.A2MK.06A.11R.A18S.07	TCGA_metastatic
0.196452	TCGA.EE.A2ML.06A.11R.A18S.07	TCGA_metastatic
0.116651	TCGA.EE.A2MM.06A.11R.A18S.07	TCGA_metastatic
0.24484	TCGA.EE.A2MN.06A.11R.A18S.07	TCGA_metastatic
0.249437	TCGA.EE.A2MP.06A.11R.A18S.07	TCGA_metastatic
0.0673057	TCGA.EE.A2MQ.06A.11R.A18S.07	TCGA_metastatic
0.404116	TCGA.EE.A2MR.06A.11R.A18S.07	TCGA_metastatic
0.0351194	TCGA.EE.A2MS.06A.11R.A18S.07	TCGA_metastatic
0.0139114	TCGA.EE.A2MT.06A.11R.A18S.07	TCGA_metastatic
0.355209	TCGA.EE.A2MU.06A.21R.A18S.07	TCGA_metastatic
0.229085	TCGA.EE.A3AA.06A.11R.A18S.07	TCGA_metastatic
0.388806	TCGA.EE.A3AB.06A.11R.A18S.07	TCGA_metastatic
0.215605	TCGA.EE.A3AC.06A.11R.A18S.07	TCGA_metastatic
-0.00455888	TCGA.EE.A3AD.06A.11R.A18S.07	TCGA_metastatic
0.304056	TCGA.EE.A3AE.06A.11R.A18S.07	TCGA_metastatic
0.188117	TCGA.EE.A3AF.06A.11R.A18S.07	TCGA_metastatic
-0.0254801	TCGA.EE.A3AG.06A.31R.A18S.07	TCGA_metastatic
0.016762	TCGA.EE.A3AH.06A.11R.A18S.07	TCGA_metastatic
0.224381	TCGA.EE.A3J3.06A.11R.A20F.07	TCGA_metastatic
0.214388	TCGA.EE.A3J4.06A.11R.A20F.07	TCGA_metastatic
0.240876	TCGA.EE.A3J5.06A.11R.A20F.07	TCGA_metastatic
-0.0470652	TCGA.EE.A3J7.06A.11R.A20F.07	TCGA_metastatic
-0.0409292	TCGA.EE.A3J8.06A.11R.A20F.07	TCGA_metastatic
0.319667	TCGA.EE.A3JA.06A.11R.A20F.07	TCGA_metastatic
0.217758	TCGA.EE.A3JB.06A.11R.A21D.07	TCGA_metastatic
0.515617	TCGA.EE.A3JD.06A.11R.A20F.07	TCGA_metastatic
0.572431	TCGA.EE.A3JE.06A.11R.A20F.07	TCGA_metastatic
0.537038	TCGA.EE.A3JH.06A.11R.A21D.07	TCGA_metastatic
0.196121	TCGA.EE.A3JI.06A.11R.A21D.07	TCGA_metastatic
0.230914	TCGA.ER.A193.06A.12R.A18S.07	TCGA_metastatic
0.301756	TCGA.ER.A195.06A.11R.A18U.07	TCGA_metastatic
0.303727	TCGA.ER.A197.06A.32R.A18S.07	TCGA_metastatic
0.249873	TCGA.ER.A198.06A.11R.A18T.07	TCGA_metastatic
0.289548	TCGA.ER.A199.06A.11R.A18T.07	TCGA_metastatic
0.541864	TCGA.ER.A19A.06A.21R.A18U.07	TCGA_metastatic
0.070515	TCGA.ER.A19B.06A.11R.A18S.07	TCGA_metastatic
-0.00916321	TCGA.ER.A19C.06A.11R.A18S.07	TCGA_metastatic
0.13983	TCGA.ER.A19D.06A.11R.A18S.07	TCGA_metastatic
0.0259822	TCGA.ER.A19E.06A.11R.A18S.07	TCGA_metastatic
0.062634	TCGA.ER.A19F.06A.11R.A18S.07	TCGA_metastatic
0.377496	TCGA.ER.A19G.06A.11R.A18U.07	TCGA_metastatic
0.244174	TCGA.ER.A19H.06A.12R.A18S.07	TCGA_metastatic
0.0868729	TCGA.ER.A19J.06A.11R.A18S.07	TCGA_metastatic
0.0737966	TCGA.ER.A19L.06A.12R.A18S.07	TCGA_metastatic
0.365021	TCGA.ER.A19M.06A.61R.A239.07	TCGA_metastatic
0.403815	TCGA.ER.A19N.06A.11R.A18S.07	TCGA_metastatic
0.326374	TCGA.ER.A19O.06A.11R.A18S.07	TCGA_metastatic
0.582307	TCGA.ER.A19P.06A.11R.A18S.07	TCGA_metastatic
0.310001	TCGA.ER.A19Q.06A.11R.A18U.07	TCGA_metastatic
0.594103	TCGA.ER.A19S.06A.11R.A18U.07	TCGA_metastatic
0.111203	TCGA.ER.A19T.06A.11R.A18U.07	TCGA_metastatic
0.590767	TCGA.ER.A19W.06A.41R.A239.07	TCGA_metastatic
0.513287	TCGA.ER.A1A1.06A.11R.A18U.07	TCGA_metastatic
0.156533	TCGA.ER.A2NC.06A.11R.A18T.07	TCGA_metastatic
0.0359371	TCGA.ER.A2ND.06A.11R.A18T.07	TCGA_metastatic
-0.00611668	TCGA.ER.A2NE.06A.21R.A18T.07	TCGA_metastatic
0.140653	TCGA.ER.A2NF.06A.11R.A18T.07	TCGA_metastatic
0.429303	TCGA.ER.A2NG.06A.11R.A18T.07	TCGA_metastatic
0.512545	TCGA.ER.A2NH.06A.11R.A18S.07	TCGA_metastatic
-0.102581	TCGA.ER.A3ES.06A.11R.A20F.07	TCGA_metastatic
0.18874	TCGA.ER.A3ET.06A.11R.A20F.07	TCGA_metastatic
0.0178222	TCGA.ER.A3EV.06A.11R.A20F.07	TCGA_metastatic
0.12429	TCGA.ER.A3PL.06A.11R.A239.07	TCGA_metastatic
0.140252	TCGA.ER.A42K.06A.11R.A24X.07	TCGA_metastatic
0.43329	TCGA.ER.A42L.06A.11R.A24X.07	TCGA_metastatic
0.171011	TCGA.FR.A3YN.06A.11R.A239.07	TCGA_metastatic
0.175468	TCGA.FR.A3YO.06A.11R.A239.07	TCGA_metastatic
0.599339	TCGA.FR.A44A.06A.11R.A24X.07	TCGA_metastatic
-0.0424776	TCGA.FR.A69P.06A.21R.A311.07	TCGA_metastatic
0.403192	TCGA.FR.A729.06A.11R.A352.07	TCGA_metastatic
-0.0689531	TCGA.FR.A7U8.06A.21R.A352.07	TCGA_metastatic
0.318106	TCGA.FR.A7U9.06A.11R.A352.07	TCGA_metastatic
0.752192	TCGA.FR.A7UA.06A.32R.A352.07	TCGA_metastatic
0.175992	TCGA.FR.A8YC.06A.11R.A37K.07	TCGA_metastatic
-0.0810387	TCGA.FR.A8YD.06A.11R.A37K.07	TCGA_metastatic
0.413253	TCGA.FR.A8YE.06A.11R.A37K.07	TCGA_metastatic
0.0783759	TCGA.FS.A1YW.06A.11R.A18T.07	TCGA_metastatic
0.19053	TCGA.FS.A1YX.06A.11R.A18T.07	TCGA_metastatic
-0.0105884	TCGA.FS.A1YY.06A.11R.A18T.07	TCGA_metastatic
0.311138	TCGA.FS.A1Z0.06A.11R.A18T.07	TCGA_metastatic
0.00786882	TCGA.FS.A1Z3.06A.11R.A18T.07	TCGA_metastatic
0.331788	TCGA.FS.A1Z4.06A.11R.A18T.07	TCGA_metastatic
0.0474802	TCGA.FS.A1Z7.06A.11R.A18T.07	TCGA_metastatic
0.153204	TCGA.FS.A1ZA.06A.11R.A18T.07	TCGA_metastatic
0.214442	TCGA.FS.A1ZB.06A.12R.A18S.07	TCGA_metastatic
-0.055156	TCGA.FS.A1ZC.06A.11R.A18T.07	TCGA_metastatic
-0.107865	TCGA.FS.A1ZD.06A.11R.A18T.07	TCGA_metastatic
-0.0827975	TCGA.FS.A1ZE.06A.11R.A18T.07	TCGA_metastatic
-0.0407607	TCGA.FS.A1ZF.06A.12R.A18S.07	TCGA_metastatic
-0.0620373	TCGA.FS.A1ZG.06A.11R.A18T.07	TCGA_metastatic
0.302999	TCGA.FS.A1ZH.06A.11R.A18T.07	TCGA_metastatic
-0.0359108	TCGA.FS.A1ZJ.06A.12R.A18S.07	TCGA_metastatic
-0.0785015	TCGA.FS.A1ZK.06A.11R.A18T.07	TCGA_metastatic
0.29643	TCGA.FS.A1ZM.06A.12R.A18S.07	TCGA_metastatic
0.121398	TCGA.FS.A1ZP.06A.11R.A18T.07	TCGA_metastatic
-0.024697	TCGA.FS.A1ZQ.06A.11R.A18U.07	TCGA_metastatic
0.0873534	TCGA.FS.A1ZR.06A.21R.A18U.07	TCGA_metastatic
0.159814	TCGA.FS.A1ZS.06A.12R.A18T.07	TCGA_metastatic
0.202477	TCGA.FS.A1ZT.06A.11R.A18U.07	TCGA_metastatic
-0.069073	TCGA.FS.A1ZU.06A.12R.A18T.07	TCGA_metastatic
0.413732	TCGA.FS.A1ZW.06A.12R.A18T.07	TCGA_metastatic
-0.12574	TCGA.FS.A1ZY.06A.11R.A18S.07	TCGA_metastatic
-0.0433239	TCGA.FS.A1ZZ.06A.11R.A18S.07	TCGA_metastatic
0.0352847	TCGA.FS.A4F0.06A.11R.A24X.07	TCGA_metastatic
0.0777206	TCGA.FS.A4F2.06A.11R.A24X.07	TCGA_metastatic
0.115336	TCGA.FS.A4F4.06A.12R.A266.07	TCGA_metastatic
-0.0263536	TCGA.FS.A4F5.06A.11R.A266.07	TCGA_metastatic
0.401573	TCGA.FS.A4F8.06A.11R.A266.07	TCGA_metastatic
0.0521244	TCGA.FS.A4F9.06A.11R.A24X.07	TCGA_metastatic
-0.0079654	TCGA.FS.A4FB.06A.11R.A266.07	TCGA_metastatic
0.0158605	TCGA.FS.A4FC.06A.11R.A24X.07	TCGA_metastatic
-0.0033705	TCGA.FS.A4FD.06A.11R.A266.07	TCGA_metastatic
-0.01016	TCGA.FW.A3I3.06A.11R.A21D.07	TCGA_metastatic
0.109212	TCGA.FW.A3R5.06A.11R.A239.07	TCGA_metastatic
0.103701	TCGA.FW.A3TU.06A.11R.A239.07	TCGA_metastatic
0.129096	TCGA.FW.A3TV.06A.11R.A239.07	TCGA_metastatic
0.363732	TCGA.FW.A5DY.06A.11R.A311.07	TCGA_metastatic
0.278305	TCGA.GF.A3OT.06A.23R.A239.07	TCGA_metastatic
0.640569	TCGA.GF.A4EO.06A.12R.A24X.07	TCGA_metastatic
0.196907	TCGA.GF.A6C8.06A.12R.A311.07	TCGA_metastatic
0.404094	TCGA.GF.A6C9.06A.11R.A311.07	TCGA_metastatic
0.101194	TCGA.GN.A261.06A.12R.A18S.07	TCGA_metastatic
-0.100407	TCGA.GN.A262.06A.11R.A18T.07	TCGA_metastatic
-0.0154333	TCGA.GN.A264.06A.11R.A18U.07	TCGA_metastatic
0.467712	TCGA.GN.A265.06A.21R.A18T.07	TCGA_metastatic
0.370788	TCGA.GN.A266.06A.11R.A18T.07	TCGA_metastatic
0.158597	TCGA.GN.A267.06A.21R.A18T.07	TCGA_metastatic
-0.0679673	TCGA.GN.A268.06A.11R.A18T.07	TCGA_metastatic
0.424895	TCGA.GN.A26A.06A.11R.A18T.07	TCGA_metastatic
-0.0372889	TCGA.GN.A26D.06A.11R.A18T.07	TCGA_metastatic
0.0545738	TCGA.GN.A4U3.06A.11R.A32P.07	TCGA_metastatic
0.0687379	TCGA.GN.A4U4.06A.11R.A32P.07	TCGA_metastatic
-0.0990612	TCGA.GN.A4U7.06A.21R.A32P.07	TCGA_metastatic
0.374305	TCGA.GN.A4U8.06A.11R.A32P.07	TCGA_metastatic
-0.0303454	TCGA.GN.A4U9.06A.11R.A32P.07	TCGA_metastatic
-0.160687	TCGA.GN.A8LK.06A.11R.A37K.07	TCGA_metastatic
-0.019511	TCGA.GN.A8LL.06A.21R.A37K.07	TCGA_metastatic
0.286757	TCGA.GN.A9SD.06A.11R.A40A.07	TCGA_metastatic
0.313373	TCGA.HR.A2OG.06A.21R.A18U.07	TCGA_metastatic
0.594135	TCGA.HR.A2OH.06A.11R.A18U.07	TCGA_metastatic
0.0418384	TCGA.LH.A9QB.06A.11R.A38C.07	TCGA_metastatic
0.183772	TCGA.OD.A75X.06A.12R.A32P.07	TCGA_metastatic
0.207855	TCGA.QB.A6FS.06A.11R.A311.07	TCGA_metastatic
0.255738	TCGA.QB.AA9O.06A.11R.A39D.07	TCGA_metastatic
0.056588	TCGA.RP.A690.06A.11R.A311.07	TCGA_metastatic
0.303681	TCGA.RP.A693.06A.13R.A311.07	TCGA_metastatic
0.139069	TCGA.RP.A694.06A.11R.A311.07	TCGA_metastatic
0.0585724	TCGA.RP.A695.06A.11R.A311.07	TCGA_metastatic
0.197229	TCGA.RP.A6K9.06A.41R.A352.07	TCGA_metastatic
0.359045	TCGA.W3.A824.06A.21R.A352.07	TCGA_metastatic
0.219746	TCGA.W3.A825.06A.11R.A352.07	TCGA_metastatic
0.0321165	TCGA.W3.A828.06A.11R.A352.07	TCGA_metastatic
0.049223	TCGA.W3.AA1O.06A.11R.A38C.07	TCGA_metastatic
0.181279	TCGA.W3.AA1Q.06A.11R.A38C.07	TCGA_metastatic
0.149778	TCGA.W3.AA1R.06A.11R.A39D.07	TCGA_metastatic
0.288086	TCGA.W3.AA1V.06B.11R.A40A.07	TCGA_metastatic
0.57401	TCGA.W3.AA1W.06A.11R.A38C.07	TCGA_metastatic
0.110495	TCGA.W3.AA21.06A.11R.A38C.07	TCGA_metastatic
0.0790247	TCGA.WE.A8JZ.06A.11R.A37K.07	TCGA_metastatic
0.318124	TCGA.WE.A8K1.06A.21R.A37K.07	TCGA_metastatic
0.184393	TCGA.WE.A8K5.06A.11R.A37K.07	TCGA_metastatic
0.0860322	TCGA.WE.A8K6.06A.11R.A37K.07	TCGA_metastatic
-0.162337	TCGA.WE.A8ZM.06A.11R.A37K.07	TCGA_metastatic
0.291313	TCGA.WE.A8ZN.06A.11R.A37K.07	TCGA_metastatic
0.269848	TCGA.WE.A8ZO.06A.11R.A37K.07	TCGA_metastatic
-0.0482019	TCGA.WE.A8ZQ.06A.41R.A37K.07	TCGA_metastatic
0.0441551	TCGA.WE.A8ZR.06A.11R.A37K.07	TCGA_metastatic
0.107299	TCGA.WE.A8ZT.06A.11R.A37K.07	TCGA_metastatic
0.2848	TCGA.WE.A8ZX.06A.11R.A37K.07	TCGA_metastatic
0.100075	TCGA.WE.A8ZY.06A.11R.A37K.07	TCGA_metastatic
0.0672294	TCGA.WE.AA9Y.06A.12R.A38C.07	TCGA_metastatic
0.137597	TCGA.WE.AAA0.06A.11R.A38C.07	TCGA_metastatic
0.129897	TCGA.WE.AAA3.06A.11R.A38C.07	TCGA_metastatic
0.484392	TCGA.WE.AAA4.06A.12R.A38C.07	TCGA_metastatic
0.118704	TCGA.XV.AB01.06A.12R.A40A.07	TCGA_metastatic
-0.0428817	TCGA.YD.A89C.06A.11R.A37K.07	TCGA_metastatic
0.16628	TCGA.YD.A9TA.06A.11R.A39D.07	TCGA_metastatic
0.15603	TCGA.YD.A9TB.06A.12R.A40A.07	TCGA_metastatic
0.0262092	TCGA.YG.AA3O.06A.11R.A38C.07	TCGA_metastatic
-0.108874	TCGA.YG.AA3P.06A.11R.A38C.07	TCGA_metastatic
0.194717	TCGA.Z2.A8RT.06A.11R.A37K.07	TCGA_metastatic
0.0907738	TCGA.Z2.AA3S.06A.11R.A39D.07	TCGA_metastatic
0.273439	TCGA.Z2.AA3V.06A.11R.A39D.07	TCGA_metastatic
0.353436	GSM476606	GSE19234
0.548267	GSM476607	GSE19234
0.330983	GSM476608	GSE19234
0.686825	GSM476609	GSE19234
0.514142	GSM476611	GSE19234
0.166762	GSM476612	GSE19234
-0.000556166	GSM476614	GSE19234
0.37873	GSM476615	GSE19234
0.567136	GSM476616	GSE19234
0.230125	GSM476617	GSE19234
0.0274101	GSM476619	GSE19234
-0.313175	GSM476620	GSE19234
0.40986	GSM476621	GSE19234
0.553067	GSM476622	GSE19234
0.0862568	GSM476623	GSE19234
0.217936	GSM476624	GSE19234
0.443599	GSM476625	GSE19234
-0.12116	GSM476626	GSE19234
-0.128041	GSM476627	GSE19234
0.0839088	GSM476628	GSE19234
0.0870722	GSM476629	GSE19234
0.162878	GSM476630	GSE19234
0.317216	GSM476631	GSE19234
0.171125	GSM476632	GSE19234
0.257985	GSM476633	GSE19234
0.255943	GSM476635	GSE19234
0.504953	GSM476636	GSE19234
0.362409	GSM476637	GSE19234
0.370395	GSM476638	GSE19234
0.167984	GSM476639	GSE19234
0.346471	GSM476640	GSE19234
0.0703538	GSM476641	GSE19234
0.226956	GSM476642	GSE19234
0.469085	GSM476644	GSE19234
0.519231	GSM476645	GSE19234
0.0757311	GSM476646	GSE19234
0.152037	GSM476647	GSE19234
0.19424	GSM476648	GSE19234
0.072001	GSM476649	GSE19234
0.57538	GSM872328	GSE35640
0.30777	GSM872329	GSE35640
0.488717	GSM872330	GSE35640
0.372925	GSM872331	GSE35640
0.668247	GSM872332	GSE35640
0.954295	GSM872333	GSE35640
0.948198	GSM872334	GSE35640
0.723667	GSM872335	GSE35640
0.829766	GSM872336	GSE35640
0.758673	GSM872337	GSE35640
1.12516	GSM872338	GSE35640
0.902274	GSM872339	GSE35640
0.785879	GSM872340	GSE35640
0.645629	GSM872341	GSE35640
0.666008	GSM872342	GSE35640
0.811752	GSM872343	GSE35640
0.813439	GSM872344	GSE35640
0.347732	GSM872345	GSE35640
0.616804	GSM872346	GSE35640
1.03707	GSM872347	GSE35640
0.720332	GSM872348	GSE35640
0.521363	GSM872349	GSE35640
0.81605	GSM872350	GSE35640
0.425756	GSM872351	GSE35640
0.666155	GSM872352	GSE35640
1.01476	GSM872353	GSE35640
0.533167	GSM872354	GSE35640
0.4499	GSM872355	GSE35640
0.75693	GSM872356	GSE35640
0.908268	GSM872357	GSE35640
0.935744	GSM872358	GSE35640
0.661683	GSM872359	GSE35640
0.399063	GSM872360	GSE35640
0.221887	GSM872361	GSE35640
0.327804	GSM872362	GSE35640
0.702257	GSM872363	GSE35640
1.01918	GSM872364	GSE35640
0.959108	GSM872365	GSE35640
1.14195	GSM872366	GSE35640
0.344224	GSM872367	GSE35640
0.374607	GSM872368	GSE35640
0.383642	GSM872369	GSE35640
0.848413	GSM872370	GSE35640
0.457157	GSM872371	GSE35640
0.543046	GSM872372	GSE35640
0.577808	GSM872373	GSE35640
1.00333	GSM872374	GSE35640
0.659245	GSM872375	GSE35640
0.746498	GSM872376	GSE35640
0.810223	GSM872377	GSE35640
0.684481	GSM872378	GSE35640
0.419665	GSM872379	GSE35640
0.321615	GSM872380	GSE35640
0.251045	GSM872381	GSE35640
0.601379	GSM872382	GSE35640
0.539879	GSM872383	GSE35640
0.739033	GSM872384	GSE35640
0.232007	GSM872385	GSE35640
0.141951	GSM872386	GSE35640
0.682187	GSM872387	GSE35640
0.498863	GSM872388	GSE35640
0.410924	GSM872389	GSE35640
0.449986	GSM872390	GSE35640
0.79843	GSM872391	GSE35640
0.539946	GSM872392	GSE35640
0.763008	GSM1315904	GSE54467
0.352817	GSM1315905	GSE54467
0.258541	GSM1315906	GSE54467
0.959592	GSM1315907	GSE54467
0.505392	GSM1315908	GSE54467
0.432143	GSM1315909	GSE54467
0.827952	GSM1315910	GSE54467
0.250611	GSM1315911	GSE54467
0.27076	GSM1315912	GSE54467
0.444432	GSM1315913	GSE54467
0.224689	GSM1315914	GSE54467
0.771909	GSM1315915	GSE54467
0.460012	GSM1315916	GSE54467
0.412722	GSM1315917	GSE54467
0.934732	GSM1315918	GSE54467
0.441459	GSM1315919	GSE54467
0.23818	GSM1315920	GSE54467
0.881831	GSM1315921	GSE54467
1.12711	GSM1315922	GSE54467
0.880177	GSM1315923	GSE54467
0.942014	GSM1315924	GSE54467
0.382492	GSM1315925	GSE54467
0.481313	GSM1315926	GSE54467
0.676059	GSM1315927	GSE54467
0.180131	GSM1315928	GSE54467
0.583694	GSM1315929	GSE54467
0.837749	GSM1315930	GSE54467
0.46577	GSM1315931	GSE54467
0.138311	GSM1315932	GSE54467
0.64599	GSM1315933	GSE54467
0.566019	GSM1315934	GSE54467
0.403464	GSM1315935	GSE54467
0.460842	GSM1315936	GSE54467
0.246373	GSM1315937	GSE54467
0.314567	GSM1315938	GSE54467
0.506953	GSM1315939	GSE54467
1.05096	GSM1315940	GSE54467
0.830421	GSM1315941	GSE54467
0.752601	GSM1315942	GSE54467
0.802637	GSM1315943	GSE54467
0.615415	GSM1315944	GSE54467
0.407677	GSM1315945	GSE54467
0.765208	GSM1315946	GSE54467
0.262206	GSM1315947	GSE54467
0.253916	GSM1315948	GSE54467
0.873946	GSM1315949	GSE54467
0.701299	GSM1315950	GSE54467
0.709682	GSM1315951	GSE54467
0.365969	GSM1315952	GSE54467
1.13831	GSM1315953	GSE54467
0.510347	GSM1315954	GSE54467
0.342351	GSM1315955	GSE54467
1.07892	GSM1315956	GSE54467
0.853162	GSM1315957	GSE54467
0.38585	GSM1315958	GSE54467
0.560538	GSM1315959	GSE54467
0.943424	GSM1315960	GSE54467
0.596637	GSM1315961	GSE54467
0.848316	GSM1315962	GSE54467
0.669857	GSM1315963	GSE54467
0.433533	GSM1315964	GSE54467
0.636081	GSM1315965	GSE54467
0.784015	GSM1315966	GSE54467
0.965628	GSM1315967	GSE54467
0.864	GSM1315968	GSE54467
0.641943	GSM1315969	GSE54467
0.482896	GSM1315970	GSE54467
0.963837	GSM1315971	GSE54467
0.915406	GSM1315972	GSE54467
0.608706	GSM1315973	GSE54467
0.80085	GSM1315974	GSE54467
0.160761	GSM1315975	GSE54467
0.997631	GSM1315976	GSE54467
0.686926	GSM1315977	GSE54467
0.331127	GSM1315978	GSE54467
0.362112	GSM1315979	GSE54467
0.271063	GSM1315980	GSE54467
0.595064	GSM1315981	GSE54467
0.795725	GSM1315982	GSE54467
0.830766	GSM1608593	GSE65904
0.819376	GSM1608594	GSE65904
0.927415	GSM1608596	GSE65904
0.089005	GSM1608597	GSE65904
0.882741	GSM1608598	GSE65904
0.609191	GSM1608599	GSE65904
0.538328	GSM1608601	GSE65904
0.484212	GSM1608602	GSE65904
0.459959	GSM1608604	GSE65904
0.562381	GSM1608605	GSE65904
0.956595	GSM1608606	GSE65904
0.597853	GSM1608607	GSE65904
0.297177	GSM1608608	GSE65904
0.782227	GSM1608609	GSE65904
0.53911	GSM1608610	GSE65904
0.610954	GSM1608611	GSE65904
0.74734	GSM1608612	GSE65904
0.693838	GSM1608613	GSE65904
0.819972	GSM1608614	GSE65904
0.31061	GSM1608615	GSE65904
0.77521	GSM1608616	GSE65904
0.461908	GSM1608617	GSE65904
0.931107	GSM1608618	GSE65904
0.139298	GSM1608619	GSE65904
0.343368	GSM1608620	GSE65904
0.412457	GSM1608621	GSE65904
0.641011	GSM1608622	GSE65904
0.892951	GSM1608623	GSE65904
0.396332	GSM1608624	GSE65904
0.983379	GSM1608625	GSE65904
0.80783	GSM1608626	GSE65904
0.54555	GSM1608627	GSE65904
0.435525	GSM1608628	GSE65904
0.262999	GSM1608629	GSE65904
0.475704	GSM1608630	GSE65904
0.665634	GSM1608631	GSE65904
0.71493	GSM1608632	GSE65904
0.768975	GSM1608633	GSE65904
0.894268	GSM1608634	GSE65904
0.405574	GSM1608635	GSE65904
0.362015	GSM1608636	GSE65904
0.419672	GSM1608637	GSE65904
0.501746	GSM1608638	GSE65904
0.921935	GSM1608639	GSE65904
0.538311	GSM1608640	GSE65904
0.696008	GSM1608641	GSE65904
0.889188	GSM1608642	GSE65904
0.43317	GSM1608643	GSE65904
0.653855	GSM1608645	GSE65904
0.711241	GSM1608646	GSE65904
0.469568	GSM1608647	GSE65904
0.734394	GSM1608648	GSE65904
0.644116	GSM1608649	GSE65904
0.532806	GSM1608650	GSE65904
0.338436	GSM1608651	GSE65904
0.882223	GSM1608652	GSE65904
0.783974	GSM1608653	GSE65904
0.571786	GSM1608655	GSE65904
0.68528	GSM1608656	GSE65904
0.724943	GSM1608657	GSE65904
0.862265	GSM1608658	GSE65904
0.233573	GSM1608660	GSE65904
0.577851	GSM1608661	GSE65904
0.596775	GSM1608662	GSE65904
0.607025	GSM1608663	GSE65904
0.488146	GSM1608664	GSE65904
0.674512	GSM1608665	GSE65904
0.983537	GSM1608666	GSE65904
0.458699	GSM1608667	GSE65904
0.429463	GSM1608668	GSE65904
0.469033	GSM1608669	GSE65904
0.745535	GSM1608670	GSE65904
0.759547	GSM1608671	GSE65904
0.543033	GSM1608672	GSE65904
0.450288	GSM1608674	GSE65904
0.403097	GSM1608675	GSE65904
0.674561	GSM1608676	GSE65904
0.723073	GSM1608677	GSE65904
0.6399	GSM1608680	GSE65904
0.4045	GSM1608681	GSE65904
0.792418	GSM1608682	GSE65904
0.472715	GSM1608683	GSE65904
0.759325	GSM1608684	GSE65904
0.429237	GSM1608685	GSE65904
0.464282	GSM1608686	GSE65904
0.764018	GSM1608687	GSE65904
0.558803	GSM1608688	GSE65904
0.415566	GSM1608690	GSE65904
0.477939	GSM1608691	GSE65904
0.589201	GSM1608692	GSE65904
0.763479	GSM1608693	GSE65904
0.388148	GSM1608694	GSE65904
0.819101	GSM1608695	GSE65904
0.90764	GSM1608696	GSE65904
0.58993	GSM1608697	GSE65904
0.815189	GSM1608698	GSE65904
0.614208	GSM1608699	GSE65904
0.629607	GSM1608700	GSE65904
0.74191	GSM1608701	GSE65904
0.395965	GSM1608702	GSE65904
0.881163	GSM1608703	GSE65904
0.294216	GSM1608704	GSE65904
0.828596	GSM1608705	GSE65904
0.58034	GSM1608707	GSE65904
0.893265	GSM1608708	GSE65904
0.650007	GSM1608709	GSE65904
0.269441	GSM1608710	GSE65904
0.714469	GSM1608711	GSE65904
0.55146	GSM1608712	GSE65904
0.993322	GSM1608713	GSE65904
0.35013	GSM1608714	GSE65904
0.92827	GSM1608715	GSE65904
0.198957	GSM1608716	GSE65904
0.562496	GSM1608717	GSE65904
0.753069	GSM1608718	GSE65904
0.772804	GSM1608719	GSE65904
0.829272	GSM1608720	GSE65904
0.490629	GSM1608721	GSE65904
0.746376	GSM1608722	GSE65904
0.632747	GSM1608723	GSE65904
0.670633	GSM1608724	GSE65904
0.85217	GSM1608725	GSE65904
0.717391	GSM1608726	GSE65904
0.794	GSM1608727	GSE65904
0.334865	GSM1608728	GSE65904
1.089	GSM1608730	GSE65904
0.753924	GSM1608731	GSE65904
0.827505	GSM1608732	GSE65904
0.341176	GSM1608733	GSE65904
0.209877	GSM1608734	GSE65904
0.396022	GSM1608735	GSE65904
0.536928	GSM1608736	GSE65904
0.426898	GSM1608737	GSE65904
0.745897	GSM1608739	GSE65904
0.418998	GSM1608740	GSE65904
0.239313	GSM1608742	GSE65904
0.398669	GSM1608743	GSE65904
0.313055	GSM1608744	GSE65904
0.764409	GSM1608745	GSE65904
0.770713	GSM1608746	GSE65904
0.711344	GSM1608747	GSE65904
0.927929	GSM1608749	GSE65904
0.90723	GSM1608750	GSE65904
0.558923	GSM1608751	GSE65904
0.442571	GSM1608752	GSE65904
0.820574	GSM1608753	GSE65904
0.56114	GSM1608754	GSE65904
0.702208	GSM1608755	GSE65904
0.503035	GSM1608756	GSE65904
0.708892	GSM1608757	GSE65904
0.488603	GSM1608758	GSE65904
0.637244	GSM1608759	GSE65904
0.266532	GSM1608760	GSE65904
0.716595	GSM1608761	GSE65904
0.619166	GSM1608762	GSE65904
0.840856	GSM1608763	GSE65904
0.812962	GSM1608764	GSE65904
0.752181	GSM1608765	GSE65904
0.422609	GSM1608766	GSE65904
0.655784	GSM1608767	GSE65904
0.839032	GSM1608768	GSE65904
0.822184	GSM1608769	GSE65904
0.841385	GSM1608770	GSE65904
0.657024	GSM1608771	GSE65904
0.518242	GSM1608772	GSE65904
0.862787	GSM1608773	GSE65904
0.4165	GSM1608774	GSE65904
0.644945	GSM1608775	GSE65904
0.286425	GSM1608776	GSE65904
0.716858	GSM1608777	GSE65904
0.223459	GSM1608778	GSE65904
0.799509	GSM1608779	GSE65904
0.575027	GSM1608780	GSE65904
0.870945	GSM1608781	GSE65904
0.901434	GSM1608782	GSE65904
0.718581	GSM1608783	GSE65904
0.560711	GSM1608784	GSE65904
0.794526	GSM1608785	GSE65904
0.940689	GSM1608786	GSE65904
0.322353	GSM1608788	GSE65904
0.631414	GSM1608789	GSE65904
0.610107	GSM1608790	GSE65904
0.6222	GSM1608791	GSE65904
0.875814	GSM1608792	GSE65904
0.87483	GSM1608793	GSE65904
0.736883	GSM1608794	GSE65904
0.817495	GSM1608795	GSE65904
0.745217	GSM1608796	GSE65904
0.36845	GSM1608797	GSE65904
0.657814	GSM1608798	GSE65904
0.837767	GSM1608799	GSE65904
0.353055	GSM1608800	GSE65904
0.637475	GSM1608801	GSE65904
0.630402	GSM1608802	GSE65904
0.325494	GSM1608803	GSE65904
0.664114	GSM1608804	GSE65904
0.739758	GSM1608805	GSE65904
0.706227	GSM1608806	GSE65904
0.553657	ERR2208888	PRJEB23709
0.480543	ERR2208889	PRJEB23709
1.09033	ERR2208890	PRJEB23709
1.24669	ERR2208892	PRJEB23709
0.787861	ERR2208893	PRJEB23709
0.714907	ERR2208894	PRJEB23709
0.716427	ERR2208895	PRJEB23709
0.899176	ERR2208897	PRJEB23709
0.826492	ERR2208898	PRJEB23709
1.14874	ERR2208899	PRJEB23709
1.15053	ERR2208900	PRJEB23709
0.733705	ERR2208901	PRJEB23709
0.892384	ERR2208902	PRJEB23709
0.678501	ERR2208903	PRJEB23709
1.01124	ERR2208904	PRJEB23709
1.1142	ERR2208906	PRJEB23709
1.23378	ERR2208907	PRJEB23709
0.874573	ERR2208909	PRJEB23709
0.914775	ERR2208910	PRJEB23709
0.825665	ERR2208912	PRJEB23709
1.18477	ERR2208914	PRJEB23709
1.31503	ERR2208915	PRJEB23709
0.857212	ERR2208916	PRJEB23709
1.07767	ERR2208918	PRJEB23709
0.703541	ERR2208919	PRJEB23709
1.1656	ERR2208920	PRJEB23709
1.08516	ERR2208921	PRJEB23709
0.712426	ERR2208922	PRJEB23709
1.02365	ERR2208923	PRJEB23709
0.7544	ERR2208924	PRJEB23709
0.585595	ERR2208926	PRJEB23709
0.692738	ERR2208929	PRJEB23709
0.875548	ERR2208930	PRJEB23709
0.742453	ERR2208931	PRJEB23709
0.706341	ERR2208933	PRJEB23709
0.704256	ERR2208934	PRJEB23709
0.788511	ERR2208935	PRJEB23709
0.693128	ERR2208936	PRJEB23709
1.02937	ERR2208938	PRJEB23709
0.915804	ERR2208939	PRJEB23709
0.816884	ERR2208940	PRJEB23709
1.1306	ERR2208941	PRJEB23709
0.918237	ERR2208942	PRJEB23709
0.858888	ERR2208943	PRJEB23709
0.933664	ERR2208945	PRJEB23709
0.315034	ERR2208946	PRJEB23709
0.629627	ERR2208948	PRJEB23709
0.719939	ERR2208949	PRJEB23709
1.04301	ERR2208951	PRJEB23709
1.15927	ERR2208952	PRJEB23709
0.880498	ERR2208953	PRJEB23709
1.23001	ERR2208954	PRJEB23709
1.17104	ERR2208956	PRJEB23709
0.865439	ERR2208958	PRJEB23709
0.774481	ERR2208959	PRJEB23709
1.24639	ERR2208960	PRJEB23709
1.17006	ERR2208961	PRJEB23709
0.96883	ERR2208962	PRJEB23709
1.10768	ERR2208964	PRJEB23709
1.24172	ERR2208966	PRJEB23709
0.868563	ERR2208967	PRJEB23709
0.708894	ERR2208968	PRJEB23709
0.995629	ERR2208969	PRJEB23709
1.17277	ERR2208970	PRJEB23709
1.16851	ERR2208971	PRJEB23709
1.03075	ERR2208973	PRJEB23709
0.61566	ERR2208975	PRJEB23709
0.946676	ERR2208977	PRJEB23709
0.680234	ERR3262561	PRJEB23709
0.902034	ERR3262562	PRJEB23709
1.12243	ERR3262564	PRJEB23709
0.416757	ERR3262565	PRJEB23709
0.486158	cy04.3_CD45pos_S1	GSE115978
0.25262	cy04.3_CD45pos_S11	GSE115978
0.317082	cy04.3_CD45pos_S12	GSE115978
0.308953	cy04.3_CD45pos_S14	GSE115978
0.363163	cy04.3_CD45pos_S15	GSE115978
0.325655	cy04.3_CD45pos_S16	GSE115978
0.121603	cy04.3_CD45pos_S17	GSE115978
0.405832	cy04.3_CD45pos_S20	GSE115978
0.1865	cy04.3_CD45pos_S21	GSE115978
0.363412	cy04.3_CD45pos_S22	GSE115978
0.329837	cy04.3_CD45pos_S25	GSE115978
0.234677	cy04.3_CD45pos_S26	GSE115978
0.414924	cy04.3_CD45pos_S27	GSE115978
0.457434	cy04.3_CD45pos_S28	GSE115978
0.327574	cy04.3_CD45pos_S29	GSE115978
0.277812	cy04.3_CD45pos_S3	GSE115978
0.292589	cy04.3_CD45pos_S30	GSE115978
0.169616	cy04.3_CD45pos_S31	GSE115978
0.386863	cy04.3_CD45pos_S32	GSE115978
0.209458	cy04.3_CD45pos_S33	GSE115978
0.461668	cy04.3_CD45pos_S34	GSE115978
0.244523	cy04.3_CD45pos_S35	GSE115978
0.314758	cy04.3_CD45pos_S36	GSE115978
0.397989	cy04.3_CD45pos_S37	GSE115978
0.308059	cy04.3_CD45pos_S39	GSE115978
0.401161	cy04.3_CD45pos_S4	GSE115978
0.392814	cy04.3_CD45pos_S40	GSE115978
0.322785	cy04.3_CD45pos_S41	GSE115978
0.229806	cy04.3_CD45pos_S42	GSE115978
0.282102	cy04.3_CD45pos_S43	GSE115978
0.277172	cy04.3_CD45pos_S44	GSE115978
0.403795	cy04.3_CD45pos_S45	GSE115978
0.251518	cy04.3_CD45pos_S46	GSE115978
0.264506	cy04.3_CD45pos_S47	GSE115978
0.207458	cy04.3_CD45pos_S48	GSE115978
0.2408	cy04.3_CD45pos_S49	GSE115978
0.235822	cy04.3_CD45pos_S5	GSE115978
0.282284	cy04.3_CD45pos_S51	GSE115978
0.281787	cy04.3_CD45pos_S52	GSE115978
0.373234	cy04.3_CD45pos_S53	GSE115978
0.156951	cy04.3_CD45pos_S55	GSE115978
0.198244	cy04.3_CD45pos_S56	GSE115978
0.330232	cy04.3_CD45pos_S57	GSE115978
0.291542	cy04.3_CD45pos_S58	GSE115978
0.21717	cy04.3_CD45pos_S59	GSE115978
0.154377	cy04.3_CD45pos_S6	GSE115978
0.200394	cy04.3_CD45pos_S60	GSE115978
0.202517	cy04.3_CD45pos_S61	GSE115978
0.322276	cy04.3_CD45pos_S62	GSE115978
0.272167	cy04.3_CD45pos_S64	GSE115978
0.389444	cy04.3_CD45pos_S65	GSE115978
0.386193	cy04.3_CD45pos_S66	GSE115978
0.314541	cy04.3_CD45pos_S69	GSE115978
0.363853	cy04.3_CD45pos_S7	GSE115978
0.295352	cy04.3_CD45pos_S70	GSE115978
0.368353	cy04.3_CD45pos_S71	GSE115978
0.352901	cy04.3_CD45pos_S72	GSE115978
0.226958	cy04.3_CD45pos_S73	GSE115978
0.198688	cy04.3_CD45pos_S74	GSE115978
0.256591	cy04.3_CD45pos_S75	GSE115978
0.427915	cy04.3_CD45pos_S76	GSE115978
0.335897	cy04.3_CD45pos_S77	GSE115978
0.334991	cy04.3_CD45pos_S78	GSE115978
0.133655	cy04.3_CD45pos_S79	GSE115978
0.358969	cy04.3_CD45pos_S8	GSE115978
0.341475	cy04.3_CD45pos_S80	GSE115978
0.211361	cy04.3_CD45pos_S81	GSE115978
0.332456	cy04.3_CD45pos_S82	GSE115978
0.224081	cy04.3_CD45pos_S84	GSE115978
0.290588	cy04.3_CD45pos_S86	GSE115978
0.381671	cy04.3_CD45pos_S87	GSE115978
0.28061	cy04.3_CD45pos_S88	GSE115978
0.423264	cy04.3_CD45pos_S89	GSE115978
0.351171	cy04.3_CD45pos_S9	GSE115978
0.33948	cy04.3_CD45pos_S90	GSE115978
0.433301	cy04.3_CD45pos_S93	GSE115978
0.280912	cy04.3_CD45pos_S95	GSE115978
0.160255	cy04.3_CD45pos_S96	GSE115978
0.069414	cy102_CD45neg_CD90neg_S1	GSE115978
0.00354517	cy102_CD45neg_CD90neg_S11	GSE115978
0.206824	cy102_CD45neg_CD90neg_S13	GSE115978
0.102827	cy102_CD45neg_CD90neg_S14	GSE115978
0.124365	cy102_CD45neg_CD90neg_S15	GSE115978
0.0631277	cy102_CD45neg_CD90neg_S16	GSE115978
0.0413248	cy102_CD45neg_CD90neg_S17	GSE115978
-0.0167209	cy102_CD45neg_CD90neg_S18	GSE115978
0.171867	cy102_CD45neg_CD90neg_S19	GSE115978
0.146874	cy102_CD45neg_CD90neg_S2	GSE115978
0.122679	cy102_CD45neg_CD90neg_S20	GSE115978
0.00376481	cy102_CD45neg_CD90neg_S21	GSE115978
0.119462	cy102_CD45neg_CD90neg_S22	GSE115978
0.15078	cy102_CD45neg_CD90neg_S23	GSE115978
0.10533	cy102_CD45neg_CD90neg_S24	GSE115978
0.197567	cy102_CD45neg_CD90neg_S26	GSE115978
0.146222	cy102_CD45neg_CD90neg_S27	GSE115978
0.0678061	cy102_CD45neg_CD90neg_S28	GSE115978
0.12131	cy102_CD45neg_CD90neg_S289	GSE115978
0.207196	cy102_CD45neg_CD90neg_S29	GSE115978
0.137519	cy102_CD45neg_CD90neg_S290	GSE115978
0.11768	cy102_CD45neg_CD90neg_S291	GSE115978
0.128317	cy102_CD45neg_CD90neg_S292	GSE115978
0.122603	cy102_CD45neg_CD90neg_S293	GSE115978
0.104775	cy102_CD45neg_CD90neg_S294	GSE115978
0.142385	cy102_CD45neg_CD90neg_S295	GSE115978
0.17262	cy102_CD45neg_CD90neg_S296	GSE115978
0.0219135	cy102_CD45neg_CD90neg_S297	GSE115978
0.0895879	cy102_CD45neg_CD90neg_S298	GSE115978
0.0422906	cy102_CD45neg_CD90neg_S299	GSE115978
0.153233	cy102_CD45neg_CD90neg_S30	GSE115978
0.146271	cy102_CD45neg_CD90neg_S300	GSE115978
-0.0629094	cy102_CD45neg_CD90neg_S301	GSE115978
0.060726	cy102_CD45neg_CD90neg_S302	GSE115978
0.118129	cy102_CD45neg_CD90neg_S303	GSE115978
0.0123826	cy102_CD45neg_CD90neg_S304	GSE115978
0.0520817	cy102_CD45neg_CD90neg_S305	GSE115978
0.109144	cy102_CD45neg_CD90neg_S306	GSE115978
0.0779169	cy102_CD45neg_CD90neg_S307	GSE115978
0.189457	cy102_CD45neg_CD90neg_S308	GSE115978
-0.00129379	cy102_CD45neg_CD90neg_S309	GSE115978
0.0916005	cy102_CD45neg_CD90neg_S31	GSE115978
0.006878	cy102_CD45neg_CD90neg_S310	GSE115978
0.108203	cy102_CD45neg_CD90neg_S311	GSE115978
0.055072	cy102_CD45neg_CD90neg_S314	GSE115978
0.179522	cy102_CD45neg_CD90neg_S315	GSE115978
0.133646	cy102_CD45neg_CD90neg_S316	GSE115978
0.159251	cy102_CD45neg_CD90neg_S318	GSE115978
0.143564	cy102_CD45neg_CD90neg_S319	GSE115978
0.0968668	cy102_CD45neg_CD90neg_S32	GSE115978
-0.00246881	cy102_CD45neg_CD90neg_S320	GSE115978
0.0699262	cy102_CD45neg_CD90neg_S321	GSE115978
0.085241	cy102_CD45neg_CD90neg_S322	GSE115978
0.0362507	cy102_CD45neg_CD90neg_S323	GSE115978
0.0184384	cy102_CD45neg_CD90neg_S325	GSE115978
0.0914165	cy102_CD45neg_CD90neg_S326	GSE115978
0.147043	cy102_CD45neg_CD90neg_S327	GSE115978
0.160432	cy102_CD45neg_CD90neg_S328	GSE115978
0.0855077	cy102_CD45neg_CD90neg_S329	GSE115978
0.0452859	cy102_CD45neg_CD90neg_S33	GSE115978
-0.012933	cy102_CD45neg_CD90neg_S330	GSE115978
0.0123434	cy102_CD45neg_CD90neg_S331	GSE115978
0.123563	cy102_CD45neg_CD90neg_S333	GSE115978
0.0901907	cy102_CD45neg_CD90neg_S334	GSE115978
0.102889	cy102_CD45neg_CD90neg_S335	GSE115978
0.121685	cy102_CD45neg_CD90neg_S336	GSE115978
0.133565	cy102_CD45neg_CD90neg_S337	GSE115978
0.118776	cy102_CD45neg_CD90neg_S338	GSE115978
0.0610646	cy102_CD45neg_CD90neg_S339	GSE115978
0.123058	cy102_CD45neg_CD90neg_S34	GSE115978
0.0744728	cy102_CD45neg_CD90neg_S340	GSE115978
0.164979	cy102_CD45neg_CD90neg_S341	GSE115978
-0.00757781	cy102_CD45neg_CD90neg_S342	GSE115978
-0.1054	cy102_CD45neg_CD90neg_S343	GSE115978
0.022037	cy102_CD45neg_CD90neg_S344	GSE115978
0.0963111	cy102_CD45neg_CD90neg_S345	GSE115978
0.130631	cy102_CD45neg_CD90neg_S346	GSE115978
0.149228	cy102_CD45neg_CD90neg_S347	GSE115978
0.14649	cy102_CD45neg_CD90neg_S349	GSE115978
0.087419	cy102_CD45neg_CD90neg_S35	GSE115978
0.0175811	cy102_CD45neg_CD90neg_S350	GSE115978
0.136607	cy102_CD45neg_CD90neg_S351	GSE115978
0.0244075	cy102_CD45neg_CD90neg_S352	GSE115978
0.116181	cy102_CD45neg_CD90neg_S353	GSE115978
0.0573628	cy102_CD45neg_CD90neg_S354	GSE115978
-0.0162939	cy102_CD45neg_CD90neg_S355	GSE115978
0.0768856	cy102_CD45neg_CD90neg_S356	GSE115978
0.0389706	cy102_CD45neg_CD90neg_S358	GSE115978
0.170754	cy102_CD45neg_CD90neg_S359	GSE115978
0.13926	cy102_CD45neg_CD90neg_S36	GSE115978
0.0959714	cy102_CD45neg_CD90neg_S360	GSE115978
0.127954	cy102_CD45neg_CD90neg_S361	GSE115978
0.166414	cy102_CD45neg_CD90neg_S362	GSE115978
0.0458299	cy102_CD45neg_CD90neg_S363	GSE115978
0.0561448	cy102_CD45neg_CD90neg_S364	GSE115978
0.216033	cy102_CD45neg_CD90neg_S365	GSE115978
0.0829819	cy102_CD45neg_CD90neg_S366	GSE115978
0.0394292	cy102_CD45neg_CD90neg_S367	GSE115978
0.0632387	cy102_CD45neg_CD90neg_S368	GSE115978
0.135796	cy102_CD45neg_CD90neg_S369	GSE115978
0.0857027	cy102_CD45neg_CD90neg_S37	GSE115978
0.159287	cy102_CD45neg_CD90neg_S370	GSE115978
0.134659	cy102_CD45neg_CD90neg_S371	GSE115978
0.083238	cy102_CD45neg_CD90neg_S372	GSE115978
0.104078	cy102_CD45neg_CD90neg_S373	GSE115978
0.072571	cy102_CD45neg_CD90neg_S374	GSE115978
0.182282	cy102_CD45neg_CD90neg_S375	GSE115978
0.00171876	cy102_CD45neg_CD90neg_S376	GSE115978
0.239873	cy102_CD45neg_CD90neg_S377	GSE115978
0.0844451	cy102_CD45neg_CD90neg_S378	GSE115978
-0.0379229	cy102_CD45neg_CD90neg_S380	GSE115978
0.149117	cy102_CD45neg_CD90neg_S381	GSE115978
0.0611454	cy102_CD45neg_CD90neg_S382	GSE115978
0.0852457	cy102_CD45neg_CD90neg_S383	GSE115978
0.0851007	cy102_CD45neg_CD90neg_S4	GSE115978
-0.00664078	cy102_CD45neg_CD90neg_S40	GSE115978
0.103872	cy102_CD45neg_CD90neg_S42	GSE115978
0.0764056	cy102_CD45neg_CD90neg_S43	GSE115978
0.0520479	cy102_CD45neg_CD90neg_S45	GSE115978
0.124016	cy102_CD45neg_CD90neg_S46	GSE115978
0.0761123	cy102_CD45neg_CD90neg_S47	GSE115978
0.138648	cy102_CD45neg_CD90neg_S48	GSE115978
0.110548	cy102_CD45neg_CD90neg_S49	GSE115978
0.0398974	cy102_CD45neg_CD90neg_S5	GSE115978
0.150273	cy102_CD45neg_CD90neg_S50	GSE115978
0.136668	cy102_CD45neg_CD90neg_S51	GSE115978
0.171957	cy102_CD45neg_CD90neg_S53	GSE115978
-0.011378	cy102_CD45neg_CD90neg_S54	GSE115978
0.00852042	cy102_CD45neg_CD90neg_S55	GSE115978
0.0790228	cy102_CD45neg_CD90neg_S57	GSE115978
0.0517455	cy102_CD45neg_CD90neg_S58	GSE115978
0.0758876	cy102_CD45neg_CD90neg_S59	GSE115978
0.115898	cy102_CD45neg_CD90neg_S6	GSE115978
0.136182	cy102_CD45neg_CD90neg_S60	GSE115978
0.158705	cy102_CD45neg_CD90neg_S61	GSE115978
0.156608	cy102_CD45neg_CD90neg_S62	GSE115978
0.00255016	cy102_CD45neg_CD90neg_S63	GSE115978
0.109865	cy102_CD45neg_CD90neg_S64	GSE115978
0.167583	cy102_CD45neg_CD90neg_S65	GSE115978
0.161219	cy102_CD45neg_CD90neg_S66	GSE115978
0.101155	cy102_CD45neg_CD90neg_S67	GSE115978
0.231857	cy102_CD45neg_CD90neg_S68	GSE115978
0.0776088	cy102_CD45neg_CD90neg_S69	GSE115978
0.107004	cy102_CD45neg_CD90neg_S7	GSE115978
0.0782604	cy102_CD45neg_CD90neg_S71	GSE115978
0.125727	cy102_CD45neg_CD90neg_S72	GSE115978
0.137313	cy102_CD45neg_CD90neg_S73	GSE115978
0.0588395	cy102_CD45neg_CD90neg_S74	GSE115978
0.132274	cy102_CD45neg_CD90neg_S75	GSE115978
0.102996	cy102_CD45neg_CD90neg_S76	GSE115978
-0.0301978	cy102_CD45neg_CD90neg_S77	GSE115978
-0.0213945	cy102_CD45neg_CD90neg_S78	GSE115978
0.0279459	cy102_CD45neg_CD90neg_S79	GSE115978
0.137189	cy102_CD45neg_CD90neg_S80	GSE115978
0.04261	cy102_CD45neg_CD90neg_S81	GSE115978
0.138681	cy102_CD45neg_CD90neg_S82	GSE115978
0.108127	cy102_CD45neg_CD90neg_S83	GSE115978
0.0443337	cy102_CD45neg_CD90neg_S84	GSE115978
0.104762	cy102_CD45neg_CD90neg_S85	GSE115978
0.0411797	cy102_CD45neg_CD90neg_S86	GSE115978
0.0904912	cy102_CD45neg_CD90neg_S88	GSE115978
0.0402748	cy102_CD45neg_CD90neg_S89	GSE115978
0.265473	cy102_CD45neg_CD90neg_S9	GSE115978
0.0903968	cy102_CD45neg_CD90neg_S90	GSE115978
0.012993	cy102_CD45neg_CD90neg_S91	GSE115978
0.110918	cy102_CD45neg_CD90neg_S92	GSE115978
0.135698	cy102_CD45neg_CD90neg_S93	GSE115978
0.0309861	cy102_CD45neg_CD90neg_S94	GSE115978
0.076922	cy102_CD45neg_CD90neg_S95	GSE115978
0.269787	cy102_CD45pos_S101	GSE115978
0.187585	cy102_CD45pos_S102	GSE115978
0.211929	cy102_CD45pos_S103	GSE115978
0.261404	cy102_CD45pos_S104	GSE115978
0.282554	cy102_CD45pos_S105	GSE115978
0.271247	cy102_CD45pos_S106	GSE115978
0.278554	cy102_CD45pos_S108	GSE115978
0.283915	cy102_CD45pos_S112	GSE115978
0.387645	cy102_CD45pos_S113	GSE115978
0.33306	cy102_CD45pos_S114	GSE115978
0.342779	cy102_CD45pos_S116	GSE115978
0.321993	cy102_CD45pos_S117	GSE115978
0.466957	cy102_CD45pos_S120	GSE115978
0.281809	cy102_CD45pos_S121	GSE115978
0.20539	cy102_CD45pos_S122	GSE115978
0.38595	cy102_CD45pos_S123	GSE115978
0.40774	cy102_CD45pos_S124	GSE115978
0.374057	cy102_CD45pos_S125	GSE115978
0.494869	cy102_CD45pos_S126	GSE115978
0.440786	cy102_CD45pos_S127	GSE115978
0.355572	cy102_CD45pos_S128	GSE115978
0.363811	cy102_CD45pos_S129	GSE115978
0.28023	cy102_CD45pos_S130	GSE115978
0.210832	cy102_CD45pos_S131	GSE115978
0.368198	cy102_CD45pos_S132	GSE115978
0.116082	cy102_CD45pos_S141	GSE115978
0.314306	cy102_CD45pos_S145	GSE115978
0.282661	cy102_CD45pos_S146	GSE115978
0.260908	cy102_CD45pos_S147	GSE115978
0.172703	cy102_CD45pos_S148	GSE115978
0.276835	cy102_CD45pos_S149	GSE115978
0.207621	cy102_CD45pos_S151	GSE115978
0.176165	cy102_CD45pos_S152	GSE115978
0.383475	cy102_CD45pos_S153	GSE115978
0.220271	cy102_CD45pos_S154	GSE115978
0.436317	cy102_CD45pos_S155	GSE115978
0.410303	cy102_CD45pos_S158	GSE115978
0.317643	cy102_CD45pos_S159	GSE115978
0.282386	cy102_CD45pos_S160	GSE115978
0.36632	cy102_CD45pos_S162	GSE115978
0.331543	cy102_CD45pos_S163	GSE115978
0.491618	cy102_CD45pos_S164	GSE115978
0.289263	cy102_CD45pos_S165	GSE115978
0.263806	cy102_CD45pos_S166	GSE115978
0.249761	cy102_CD45pos_S167	GSE115978
0.557795	cy102_CD45pos_S168	GSE115978
0.106993	cy102_CD45pos_S169	GSE115978
0.364098	cy102_CD45pos_S170	GSE115978
0.290011	cy102_CD45pos_S171	GSE115978
0.274111	cy102_CD45pos_S175	GSE115978
0.260879	cy102_CD45pos_S176	GSE115978
0.359663	cy102_CD45pos_S177	GSE115978
0.211661	cy102_CD45pos_S178	GSE115978
0.265975	cy102_CD45pos_S180	GSE115978
0.288165	cy102_CD45pos_S181	GSE115978
0.291952	cy102_CD45pos_S183	GSE115978
0.482529	cy102_CD45pos_S184	GSE115978
0.285467	cy102_CD45pos_S185	GSE115978
0.307424	cy102_CD45pos_S186	GSE115978
0.193915	cy102_CD45pos_S187	GSE115978
0.413457	cy102_CD45pos_S188	GSE115978
0.434176	cy102_CD45pos_S189	GSE115978
0.348443	cy102_CD45pos_S190	GSE115978
0.570684	cy102_CD45pos_S193	GSE115978
0.133737	cy102_CD45pos_S194	GSE115978
0.214868	cy102_CD45pos_S195	GSE115978
0.142013	cy102_CD45pos_S196	GSE115978
0.211136	cy102_CD45pos_S197	GSE115978
0.231287	cy102_CD45pos_S198	GSE115978
0.144978	cy102_CD45pos_S200	GSE115978
0.510195	cy102_CD45pos_S201	GSE115978
0.158933	cy102_CD45pos_S202	GSE115978
0.169671	cy102_CD45pos_S203	GSE115978
0.419491	cy102_CD45pos_S204	GSE115978
0.27485	cy102_CD45pos_S205	GSE115978
0.27648	cy102_CD45pos_S206	GSE115978
0.317943	cy102_CD45pos_S208	GSE115978
0.578941	cy102_CD45pos_S209	GSE115978
0.227161	cy102_CD45pos_S210	GSE115978
0.257766	cy102_CD45pos_S211	GSE115978
0.263643	cy102_CD45pos_S213	GSE115978
0.244099	cy102_CD45pos_S214	GSE115978
0.3916	cy102_CD45pos_S215	GSE115978
0.470401	cy102_CD45pos_S216	GSE115978
0.435794	cy102_CD45pos_S217	GSE115978
0.225647	cy102_CD45pos_S218	GSE115978
0.365019	cy102_CD45pos_S219	GSE115978
0.458552	cy102_CD45pos_S220	GSE115978
0.143315	cy102_CD45pos_S221	GSE115978
0.537495	cy102_CD45pos_S224	GSE115978
0.255663	cy102_CD45pos_S225	GSE115978
0.269598	cy102_CD45pos_S226	GSE115978
0.134281	cy102_CD45pos_S227	GSE115978
0.470714	cy102_CD45pos_S228	GSE115978
0.361351	cy102_CD45pos_S229	GSE115978
0.198812	cy102_CD45pos_S230	GSE115978
0.173747	cy102_CD45pos_S231	GSE115978
0.277074	cy102_CD45pos_S232	GSE115978
0.184522	cy102_CD45pos_S233	GSE115978
0.241057	cy102_CD45pos_S234	GSE115978
0.315746	cy102_CD45pos_S235	GSE115978
0.339679	cy102_CD45pos_S236	GSE115978
0.366389	cy102_CD45pos_S237	GSE115978
0.275056	cy102_CD45pos_S238	GSE115978
0.261176	cy102_CD45pos_S239	GSE115978
0.231861	cy102_CD45pos_S240	GSE115978
0.270723	cy102_CD45pos_S241	GSE115978
0.164951	cy102_CD45pos_S242	GSE115978
0.219424	cy102_CD45pos_S243	GSE115978
0.29776	cy102_CD45pos_S244	GSE115978
0.111586	cy102_CD45pos_S245	GSE115978
0.233712	cy102_CD45pos_S246	GSE115978
0.199581	cy102_CD45pos_S247	GSE115978
0.208521	cy102_CD45pos_S248	GSE115978
0.288408	cy102_CD45pos_S249	GSE115978
0.319864	cy102_CD45pos_S250	GSE115978
0.385683	cy102_CD45pos_S251	GSE115978
0.249493	cy102_CD45pos_S252	GSE115978
0.305825	cy102_CD45pos_S253	GSE115978
0.217674	cy102_CD45pos_S254	GSE115978
0.381016	cy102_CD45pos_S255	GSE115978
0.308922	cy102_CD45pos_S256	GSE115978
0.29702	cy102_CD45pos_S257	GSE115978
0.226712	cy102_CD45pos_S258	GSE115978
0.248346	cy102_CD45pos_S259	GSE115978
0.271614	cy102_CD45pos_S260	GSE115978
0.233177	cy102_CD45pos_S261	GSE115978
0.363831	cy102_CD45pos_S263	GSE115978
0.299699	cy102_CD45pos_S264	GSE115978
0.198766	cy102_CD45pos_S265	GSE115978
0.499622	cy102_CD45pos_S266	GSE115978
0.239961	cy102_CD45pos_S267	GSE115978
0.165621	cy102_CD45pos_S268	GSE115978
0.110067	cy102_CD45pos_S269	GSE115978
0.312729	cy102_CD45pos_S270	GSE115978
0.566607	cy102_CD45pos_S271	GSE115978
0.420669	cy102_CD45pos_S272	GSE115978
0.252392	cy102_CD45pos_S273	GSE115978
0.137476	cy102_CD45pos_S274	GSE115978
0.221712	cy102_CD45pos_S275	GSE115978
0.3004	cy102_CD45pos_S277	GSE115978
0.189294	cy102_CD45pos_S278	GSE115978
0.46643	cy102_CD45pos_S279	GSE115978
0.172908	cy102_CD45pos_S280	GSE115978
0.319102	cy102_CD45pos_S281	GSE115978
0.269307	cy102_CD45pos_S282	GSE115978
0.22092	cy102_CD45pos_S283	GSE115978
0.386371	cy102_CD45pos_S284	GSE115978
0.284024	cy102_CD45pos_S285	GSE115978
0.310571	cy102_CD45pos_S287	GSE115978
0.69311	cy102_CD45pos_S97	GSE115978
0.322995	cy102_CD45pos_S98	GSE115978
0.44303	cy102_CD45pos_S99	GSE115978
0.226981	cy103_CD45neg_CD90neg_S1	GSE115978
0.146569	cy103_CD45neg_CD90neg_S100	GSE115978
0.255592	cy103_CD45neg_CD90neg_S101	GSE115978
0.0575223	cy103_CD45neg_CD90neg_S104	GSE115978
0.161972	cy103_CD45neg_CD90neg_S105	GSE115978
0.125929	cy103_CD45neg_CD90neg_S106	GSE115978
0.109641	cy103_CD45neg_CD90neg_S107	GSE115978
0.0993924	cy103_CD45neg_CD90neg_S108	GSE115978
0.247546	cy103_CD45neg_CD90neg_S109	GSE115978
0.340878	cy103_CD45neg_CD90neg_S11	GSE115978
0.314142	cy103_CD45neg_CD90neg_S110	GSE115978
0.357782	cy103_CD45neg_CD90neg_S111	GSE115978
0.29988	cy103_CD45neg_CD90neg_S112	GSE115978
0.335793	cy103_CD45neg_CD90neg_S114	GSE115978
0.0401555	cy103_CD45neg_CD90neg_S115	GSE115978
0.0493125	cy103_CD45neg_CD90neg_S116	GSE115978
-0.0268403	cy103_CD45neg_CD90neg_S118	GSE115978
0.273511	cy103_CD45neg_CD90neg_S119	GSE115978
0.0606116	cy103_CD45neg_CD90neg_S12	GSE115978
0.191532	cy103_CD45neg_CD90neg_S120	GSE115978
0.177753	cy103_CD45neg_CD90neg_S121	GSE115978
0.0297719	cy103_CD45neg_CD90neg_S122	GSE115978
0.264512	cy103_CD45neg_CD90neg_S123	GSE115978
0.304843	cy103_CD45neg_CD90neg_S125	GSE115978
0.10968	cy103_CD45neg_CD90neg_S126	GSE115978
0.139426	cy103_CD45neg_CD90neg_S127	GSE115978
-0.029704	cy103_CD45neg_CD90neg_S128	GSE115978
0.202235	cy103_CD45neg_CD90neg_S129	GSE115978
0.426377	cy103_CD45neg_CD90neg_S13	GSE115978
0.237986	cy103_CD45neg_CD90neg_S130	GSE115978
0.170667	cy103_CD45neg_CD90neg_S131	GSE115978
0.112892	cy103_CD45neg_CD90neg_S133	GSE115978
-0.00892425	cy103_CD45neg_CD90neg_S134	GSE115978
0.0441082	cy103_CD45neg_CD90neg_S135	GSE115978
0.180592	cy103_CD45neg_CD90neg_S136	GSE115978
0.131866	cy103_CD45neg_CD90neg_S137	GSE115978
0.187638	cy103_CD45neg_CD90neg_S138	GSE115978
0.285206	cy103_CD45neg_CD90neg_S139	GSE115978
0.0596679	cy103_CD45neg_CD90neg_S14	GSE115978
0.0610859	cy103_CD45neg_CD90neg_S140	GSE115978
0.113821	cy103_CD45neg_CD90neg_S141	GSE115978
0.0891316	cy103_CD45neg_CD90neg_S143	GSE115978
0.0954459	cy103_CD45neg_CD90neg_S145	GSE115978
0.36106	cy103_CD45neg_CD90neg_S149	GSE115978
0.0787508	cy103_CD45neg_CD90neg_S15	GSE115978
0.372489	cy103_CD45neg_CD90neg_S150	GSE115978
0.0485699	cy103_CD45neg_CD90neg_S151	GSE115978
0.101513	cy103_CD45neg_CD90neg_S152	GSE115978
0.107002	cy103_CD45neg_CD90neg_S153	GSE115978
0.0172327	cy103_CD45neg_CD90neg_S154	GSE115978
0.121363	cy103_CD45neg_CD90neg_S155	GSE115978
0.549085	cy103_CD45neg_CD90neg_S156	GSE115978
0.0488979	cy103_CD45neg_CD90neg_S157	GSE115978
0.0260864	cy103_CD45neg_CD90neg_S159	GSE115978
0.187366	cy103_CD45neg_CD90neg_S16	GSE115978
0.152005	cy103_CD45neg_CD90neg_S160	GSE115978
0.018955	cy103_CD45neg_CD90neg_S161	GSE115978
0.159258	cy103_CD45neg_CD90neg_S162	GSE115978
0.0153366	cy103_CD45neg_CD90neg_S163	GSE115978
0.144835	cy103_CD45neg_CD90neg_S164	GSE115978
0.158767	cy103_CD45neg_CD90neg_S165	GSE115978
0.167652	cy103_CD45neg_CD90neg_S166	GSE115978
0.131939	cy103_CD45neg_CD90neg_S168	GSE115978
0.319551	cy103_CD45neg_CD90neg_S169	GSE115978
0.12158	cy103_CD45neg_CD90neg_S170	GSE115978
0.107535	cy103_CD45neg_CD90neg_S172	GSE115978
0.00130073	cy103_CD45neg_CD90neg_S173	GSE115978
0.0309092	cy103_CD45neg_CD90neg_S174	GSE115978
0.0701731	cy103_CD45neg_CD90neg_S178	GSE115978
0.0868444	cy103_CD45neg_CD90neg_S179	GSE115978
-0.0149143	cy103_CD45neg_CD90neg_S18	GSE115978
0.0726893	cy103_CD45neg_CD90neg_S180	GSE115978
0.158384	cy103_CD45neg_CD90neg_S181	GSE115978
0.29556	cy103_CD45neg_CD90neg_S182	GSE115978
0.117487	cy103_CD45neg_CD90neg_S183	GSE115978
0.18624	cy103_CD45neg_CD90neg_S184	GSE115978
0.158869	cy103_CD45neg_CD90neg_S185	GSE115978
0.253577	cy103_CD45neg_CD90neg_S186	GSE115978
0.0477874	cy103_CD45neg_CD90neg_S187	GSE115978
0.244983	cy103_CD45neg_CD90neg_S188	GSE115978
0.160797	cy103_CD45neg_CD90neg_S189	GSE115978
0.155017	cy103_CD45neg_CD90neg_S19	GSE115978
0.119898	cy103_CD45neg_CD90neg_S190	GSE115978
0.103267	cy103_CD45neg_CD90neg_S20	GSE115978
0.125009	cy103_CD45neg_CD90neg_S21	GSE115978
0.15422	cy103_CD45neg_CD90neg_S22	GSE115978
0.269513	cy103_CD45neg_CD90neg_S23	GSE115978
0.177974	cy103_CD45neg_CD90neg_S24	GSE115978
0.0887292	cy103_CD45neg_CD90neg_S25	GSE115978
0.2583	cy103_CD45neg_CD90neg_S26	GSE115978
0.204928	cy103_CD45neg_CD90neg_S27	GSE115978
0.266969	cy103_CD45neg_CD90neg_S28	GSE115978
0.0848586	cy103_CD45neg_CD90neg_S3	GSE115978
0.0435287	cy103_CD45neg_CD90neg_S30	GSE115978
0.149536	cy103_CD45neg_CD90neg_S31	GSE115978
-0.021637	cy103_CD45neg_CD90neg_S32	GSE115978
0.160903	cy103_CD45neg_CD90neg_S33	GSE115978
0.141022	cy103_CD45neg_CD90neg_S35	GSE115978
0.0116183	cy103_CD45neg_CD90neg_S36	GSE115978
0.368042	cy103_CD45neg_CD90neg_S37	GSE115978
0.151334	cy103_CD45neg_CD90neg_S38	GSE115978
0.212354	cy103_CD45neg_CD90neg_S39	GSE115978
0.166996	cy103_CD45neg_CD90neg_S4	GSE115978
-0.00629839	cy103_CD45neg_CD90neg_S42	GSE115978
0.183785	cy103_CD45neg_CD90neg_S43	GSE115978
0.0640591	cy103_CD45neg_CD90neg_S44	GSE115978
0.0721482	cy103_CD45neg_CD90neg_S45	GSE115978
0.168891	cy103_CD45neg_CD90neg_S46	GSE115978
0.238238	cy103_CD45neg_CD90neg_S47	GSE115978
0.0582876	cy103_CD45neg_CD90neg_S49	GSE115978
0.282473	cy103_CD45neg_CD90neg_S50	GSE115978
0.226788	cy103_CD45neg_CD90neg_S51	GSE115978
0.151857	cy103_CD45neg_CD90neg_S52	GSE115978
0.0877515	cy103_CD45neg_CD90neg_S54	GSE115978
0.178721	cy103_CD45neg_CD90neg_S55	GSE115978
0.0691529	cy103_CD45neg_CD90neg_S56	GSE115978
0.205102	cy103_CD45neg_CD90neg_S57	GSE115978
0.0802104	cy103_CD45neg_CD90neg_S58	GSE115978
0.164075	cy103_CD45neg_CD90neg_S60	GSE115978
0.273516	cy103_CD45neg_CD90neg_S61	GSE115978
0.102902	cy103_CD45neg_CD90neg_S62	GSE115978
0.178364	cy103_CD45neg_CD90neg_S63	GSE115978
0.203569	cy103_CD45neg_CD90neg_S64	GSE115978
0.11875	cy103_CD45neg_CD90neg_S66	GSE115978
0.322961	cy103_CD45neg_CD90neg_S67	GSE115978
0.12944	cy103_CD45neg_CD90neg_S68	GSE115978
0.305392	cy103_CD45neg_CD90neg_S69	GSE115978
0.219643	cy103_CD45neg_CD90neg_S7	GSE115978
0.109529	cy103_CD45neg_CD90neg_S70	GSE115978
0.170711	cy103_CD45neg_CD90neg_S71	GSE115978
0.227168	cy103_CD45neg_CD90neg_S72	GSE115978
0.141719	cy103_CD45neg_CD90neg_S73	GSE115978
0.0949915	cy103_CD45neg_CD90neg_S75	GSE115978
0.066008	cy103_CD45neg_CD90neg_S76	GSE115978
0.356146	cy103_CD45neg_CD90neg_S77	GSE115978
0.144658	cy103_CD45neg_CD90neg_S78	GSE115978
0.295395	cy103_CD45neg_CD90neg_S79	GSE115978
0.186859	cy103_CD45neg_CD90neg_S8	GSE115978
0.133023	cy103_CD45neg_CD90neg_S80	GSE115978
0.149137	cy103_CD45neg_CD90neg_S81	GSE115978
0.211237	cy103_CD45neg_CD90neg_S82	GSE115978
0.0578784	cy103_CD45neg_CD90neg_S85	GSE115978
0.165189	cy103_CD45neg_CD90neg_S87	GSE115978
0.0087803	cy103_CD45neg_CD90neg_S88	GSE115978
-0.00412684	cy103_CD45neg_CD90neg_S89	GSE115978
0.30311	cy103_CD45neg_CD90neg_S9	GSE115978
0.229288	cy103_CD45neg_CD90neg_S90	GSE115978
0.143002	cy103_CD45neg_CD90neg_S94	GSE115978
0.269057	cy103_CD45neg_CD90neg_S95	GSE115978
0.151814	cy103_CD45neg_CD90neg_S97	GSE115978
-0.0415311	cy103_CD45neg_CD90neg_S99	GSE115978
0.0853897	cy103_CD45pos_S100	GSE115978
0.39153	cy103_CD45pos_S101	GSE115978
0.261053	cy103_CD45pos_S102	GSE115978
0.353615	cy103_CD45pos_S103	GSE115978
0.251544	cy103_CD45pos_S105	GSE115978
0.155836	cy103_CD45pos_S106	GSE115978
0.371133	cy103_CD45pos_S107	GSE115978
0.346931	cy103_CD45pos_S108	GSE115978
0.209446	cy103_CD45pos_S109	GSE115978
0.501887	cy103_CD45pos_S110	GSE115978
0.193362	cy103_CD45pos_S111	GSE115978
0.203108	cy103_CD45pos_S113	GSE115978
0.48052	cy103_CD45pos_S115	GSE115978
0.47294	cy103_CD45pos_S116	GSE115978
0.243895	cy103_CD45pos_S117	GSE115978
0.121496	cy103_CD45pos_S118	GSE115978
0.373176	cy103_CD45pos_S119	GSE115978
0.334016	cy103_CD45pos_S121	GSE115978
0.193385	cy103_CD45pos_S122	GSE115978
0.248014	cy103_CD45pos_S123	GSE115978
0.381766	cy103_CD45pos_S126	GSE115978
0.228221	cy103_CD45pos_S127	GSE115978
0.251928	cy103_CD45pos_S128	GSE115978
0.293038	cy103_CD45pos_S129	GSE115978
0.31196	cy103_CD45pos_S132	GSE115978
0.248395	cy103_CD45pos_S133	GSE115978
0.335426	cy103_CD45pos_S135	GSE115978
0.352489	cy103_CD45pos_S137	GSE115978
0.2119	cy103_CD45pos_S138	GSE115978
0.140801	cy103_CD45pos_S139	GSE115978
0.204702	cy103_CD45pos_S140	GSE115978
0.334634	cy103_CD45pos_S141	GSE115978
0.331562	cy103_CD45pos_S142	GSE115978
0.158531	cy103_CD45pos_S143	GSE115978
0.103476	cy103_CD45pos_S144	GSE115978
0.283289	cy103_CD45pos_S145	GSE115978
0.300818	cy103_CD45pos_S146	GSE115978
0.389566	cy103_CD45pos_S147	GSE115978
0.226417	cy103_CD45pos_S148	GSE115978
0.273631	cy103_CD45pos_S149	GSE115978
0.267919	cy103_CD45pos_S150	GSE115978
0.216461	cy103_CD45pos_S151	GSE115978
0.279081	cy103_CD45pos_S152	GSE115978
0.381742	cy103_CD45pos_S153	GSE115978
0.321758	cy103_CD45pos_S155	GSE115978
0.207747	cy103_CD45pos_S156	GSE115978
0.275663	cy103_CD45pos_S157	GSE115978
0.443168	cy103_CD45pos_S158	GSE115978
0.350788	cy103_CD45pos_S159	GSE115978
0.180613	cy103_CD45pos_S160	GSE115978
0.243916	cy103_CD45pos_S163	GSE115978
0.167562	cy103_CD45pos_S164	GSE115978
0.306038	cy103_CD45pos_S165	GSE115978
0.314117	cy103_CD45pos_S166	GSE115978
0.114919	cy103_CD45pos_S167	GSE115978
0.354448	cy103_CD45pos_S168	GSE115978
0.246053	cy103_CD45pos_S169	GSE115978
0.190417	cy103_CD45pos_S170	GSE115978
0.240661	cy103_CD45pos_S172	GSE115978
0.511232	cy103_CD45pos_S173	GSE115978
0.286162	cy103_CD45pos_S175	GSE115978
0.360849	cy103_CD45pos_S176	GSE115978
0.395288	cy103_CD45pos_S177	GSE115978
0.283991	cy103_CD45pos_S178	GSE115978
0.328197	cy103_CD45pos_S179	GSE115978
0.346815	cy103_CD45pos_S182	GSE115978
0.218253	cy103_CD45pos_S183	GSE115978
0.267098	cy103_CD45pos_S184	GSE115978
0.335658	cy103_CD45pos_S185	GSE115978
0.221288	cy103_CD45pos_S186	GSE115978
0.231001	cy103_CD45pos_S187	GSE115978
0.20987	cy103_CD45pos_S188	GSE115978
0.0746161	cy103_CD45pos_S189	GSE115978
0.348522	cy103_CD45pos_S190	GSE115978
0.19717	cy103_CD45pos_S191	GSE115978
0.407724	cy103_CD45pos_S193	GSE115978
0.357254	cy103_CD45pos_S194	GSE115978
0.381332	cy103_CD45pos_S195	GSE115978
0.410106	cy103_CD45pos_S196	GSE115978
0.107922	cy103_CD45pos_S197	GSE115978
0.105136	cy103_CD45pos_S198	GSE115978
0.320713	cy103_CD45pos_S199	GSE115978
0.156959	cy103_CD45pos_S200	GSE115978
0.0887119	cy103_CD45pos_S201	GSE115978
0.486562	cy103_CD45pos_S203	GSE115978
0.229639	cy103_CD45pos_S204	GSE115978
0.0988502	cy103_CD45pos_S205	GSE115978
0.211715	cy103_CD45pos_S206	GSE115978
0.273197	cy103_CD45pos_S207	GSE115978
0.370979	cy103_CD45pos_S208	GSE115978
0.178254	cy103_CD45pos_S209	GSE115978
0.0922279	cy103_CD45pos_S211	GSE115978
0.367302	cy103_CD45pos_S212	GSE115978
0.36848	cy103_CD45pos_S213	GSE115978
0.345531	cy103_CD45pos_S214	GSE115978
0.441579	cy103_CD45pos_S215	GSE115978
0.201366	cy103_CD45pos_S216	GSE115978
0.251693	cy103_CD45pos_S217	GSE115978
0.288141	cy103_CD45pos_S218	GSE115978
0.344813	cy103_CD45pos_S219	GSE115978
0.390799	cy103_CD45pos_S220	GSE115978
0.213524	cy103_CD45pos_S221	GSE115978
0.266327	cy103_CD45pos_S222	GSE115978
0.307581	cy103_CD45pos_S223	GSE115978
0.154746	cy103_CD45pos_S224	GSE115978
0.34882	cy103_CD45pos_S225	GSE115978
0.409143	cy103_CD45pos_S226	GSE115978
0.246888	cy103_CD45pos_S227	GSE115978
0.353941	cy103_CD45pos_S228	GSE115978
0.27438	cy103_CD45pos_S229	GSE115978
0.325438	cy103_CD45pos_S230	GSE115978
0.187224	cy103_CD45pos_S231	GSE115978
0.252607	cy103_CD45pos_S232	GSE115978
0.207069	cy103_CD45pos_S233	GSE115978
0.280563	cy103_CD45pos_S234	GSE115978
0.525394	cy103_CD45pos_S235	GSE115978
0.225268	cy103_CD45pos_S236	GSE115978
0.348882	cy103_CD45pos_S237	GSE115978
0.540951	cy103_CD45pos_S238	GSE115978
0.165344	cy103_CD45pos_S239	GSE115978
0.425872	cy103_CD45pos_S240	GSE115978
0.32958	cy103_CD45pos_S241	GSE115978
0.222998	cy103_CD45pos_S242	GSE115978
0.285568	cy103_CD45pos_S243	GSE115978
0.155334	cy103_CD45pos_S244	GSE115978
0.158168	cy103_CD45pos_S245	GSE115978
0.131947	cy103_CD45pos_S246	GSE115978
0.255151	cy103_CD45pos_S247	GSE115978
0.148839	cy103_CD45pos_S248	GSE115978
0.370466	cy103_CD45pos_S249	GSE115978
0.209936	cy103_CD45pos_S250	GSE115978
0.127317	cy103_CD45pos_S251	GSE115978
0.491466	cy103_CD45pos_S252	GSE115978
0.305508	cy103_CD45pos_S253	GSE115978
0.211352	cy103_CD45pos_S254	GSE115978
0.201182	cy103_CD45pos_S255	GSE115978
0.20832	cy103_CD45pos_S256	GSE115978
0.22062	cy103_CD45pos_S257	GSE115978
0.286731	cy103_CD45pos_S258	GSE115978
0.183471	cy103_CD45pos_S259	GSE115978
0.260273	cy103_CD45pos_S260	GSE115978
0.0952067	cy103_CD45pos_S262	GSE115978
0.293723	cy103_CD45pos_S264	GSE115978
0.466956	cy103_CD45pos_S265	GSE115978
0.268709	cy103_CD45pos_S266	GSE115978
0.349718	cy103_CD45pos_S267	GSE115978
0.218666	cy103_CD45pos_S268	GSE115978
0.418065	cy103_CD45pos_S270	GSE115978
0.31012	cy103_CD45pos_S271	GSE115978
0.157157	cy103_CD45pos_S272	GSE115978
0.51188	cy103_CD45pos_S273	GSE115978
0.320197	cy103_CD45pos_S274	GSE115978
0.310258	cy103_CD45pos_S275	GSE115978
0.332793	cy103_CD45pos_S276	GSE115978
0.197799	cy103_CD45pos_S277	GSE115978
0.266255	cy103_CD45pos_S278	GSE115978
0.363654	cy103_CD45pos_S279	GSE115978
0.101302	cy103_CD45pos_S280	GSE115978
0.46188	cy103_CD45pos_S281	GSE115978
0.244436	cy103_CD45pos_S282	GSE115978
0.406381	cy103_CD45pos_S283	GSE115978
0.369866	cy103_CD45pos_S285	GSE115978
0.498483	cy103_CD45pos_S286	GSE115978
0.54266	cy103_CD45pos_S97	GSE115978
0.439365	cy103_CD45pos_S98	GSE115978
0.290973	cy103_CD45pos_S99	GSE115978
0.199495	cy105_CD45neg_calceinpos_S108	GSE115978
0.15361	cy105_CD45neg_calceinpos_S118	GSE115978
0.203003	cy105_CD45neg_calceinpos_S130	GSE115978
0.0683989	cy105_CD45neg_calceinpos_S131	GSE115978
0.0871587	cy105_CD45neg_calceinpos_S132	GSE115978
0.0311272	cy105_CD45neg_calceinpos_S152	GSE115978
0.134704	cy105_CD45neg_calceinpos_S179	GSE115978
0.144838	cy105_CD45neg_calceinpos_S182	GSE115978
0.228582	cy105_CD45neg_calceinpos_S189	GSE115978
0.0318869	cy105_CD45neg_calceinpos_S190	GSE115978
0.240876	cy105_CD45neg_calceinpos_S191	GSE115978
0.206055	cy105_CD45neg_calceinpos_S192	GSE115978
0.118464	cy105_CD45neg_S198	GSE115978
0.0337153	cy105_CD45neg_S200	GSE115978
0.202832	cy105_CD45neg_S202	GSE115978
0.265671	cy105_CD45neg_S214	GSE115978
0.167927	cy105_CD45neg_S215	GSE115978
0.339528	cy105_CD45neg_S216	GSE115978
0.183364	cy105_CD45neg_S219	GSE115978
0.058479	cy105_CD45neg_S220	GSE115978
0.233184	cy105_CD45neg_S228	GSE115978
0.153929	cy105_CD45neg_S233	GSE115978
0.124773	cy105_CD45neg_S236	GSE115978
0.157658	cy105_CD45neg_S237	GSE115978
0.162362	cy105_CD45neg_S249	GSE115978
0.138552	cy105_CD45neg_S251	GSE115978
0.128757	cy105_CD45neg_S259	GSE115978
0.22368	cy105_CD45neg_S265	GSE115978
0.0587419	cy105_CD45neg_S268	GSE115978
0.143072	cy105_CD45neg_S273	GSE115978
0.11657	cy105_CD45neg_S276	GSE115978
0.191963	cy105_CD45neg_S277	GSE115978
0.0754328	cy105_CD45neg_S278	GSE115978
0.243166	cy105_CD45neg_S283	GSE115978
0.136882	cy105_CD45neg_S288	GSE115978
0.25399	cy105_CD45pos_calceinpos_S1	GSE115978
0.223211	cy105_CD45pos_calceinpos_S11	GSE115978
0.198086	cy105_CD45pos_calceinpos_S13	GSE115978
0.265939	cy105_CD45pos_calceinpos_S14	GSE115978
0.416646	cy105_CD45pos_calceinpos_S15	GSE115978
0.275458	cy105_CD45pos_calceinpos_S16	GSE115978
0.194185	cy105_CD45pos_calceinpos_S17	GSE115978
0.277297	cy105_CD45pos_calceinpos_S18	GSE115978
0.120329	cy105_CD45pos_calceinpos_S19	GSE115978
0.142962	cy105_CD45pos_calceinpos_S2	GSE115978
0.105982	cy105_CD45pos_calceinpos_S20	GSE115978
0.238455	cy105_CD45pos_calceinpos_S21	GSE115978
0.15398	cy105_CD45pos_calceinpos_S23	GSE115978
0.160177	cy105_CD45pos_calceinpos_S25	GSE115978
0.132934	cy105_CD45pos_calceinpos_S26	GSE115978
0.192422	cy105_CD45pos_calceinpos_S27	GSE115978
0.171008	cy105_CD45pos_calceinpos_S28	GSE115978
0.212856	cy105_CD45pos_calceinpos_S29	GSE115978
0.0845824	cy105_CD45pos_calceinpos_S3	GSE115978
0.2847	cy105_CD45pos_calceinpos_S30	GSE115978
0.278905	cy105_CD45pos_calceinpos_S31	GSE115978
0.218391	cy105_CD45pos_calceinpos_S33	GSE115978
0.293087	cy105_CD45pos_calceinpos_S37	GSE115978
0.0815175	cy105_CD45pos_calceinpos_S38	GSE115978
0.123379	cy105_CD45pos_calceinpos_S39	GSE115978
0.339209	cy105_CD45pos_calceinpos_S4	GSE115978
0.146881	cy105_CD45pos_calceinpos_S40	GSE115978
0.183545	cy105_CD45pos_calceinpos_S41	GSE115978
0.15995	cy105_CD45pos_calceinpos_S42	GSE115978
0.124451	cy105_CD45pos_calceinpos_S45	GSE115978
0.137164	cy105_CD45pos_calceinpos_S49	GSE115978
0.239071	cy105_CD45pos_calceinpos_S5	GSE115978
0.280306	cy105_CD45pos_calceinpos_S50	GSE115978
0.19948	cy105_CD45pos_calceinpos_S51	GSE115978
0.080965	cy105_CD45pos_calceinpos_S52	GSE115978
0.431153	cy105_CD45pos_calceinpos_S53	GSE115978
0.319186	cy105_CD45pos_calceinpos_S54	GSE115978
0.106962	cy105_CD45pos_calceinpos_S55	GSE115978
0.117129	cy105_CD45pos_calceinpos_S56	GSE115978
0.153557	cy105_CD45pos_calceinpos_S59	GSE115978
0.147048	cy105_CD45pos_calceinpos_S6	GSE115978
0.154444	cy105_CD45pos_calceinpos_S60	GSE115978
0.246106	cy105_CD45pos_calceinpos_S61	GSE115978
0.170472	cy105_CD45pos_calceinpos_S62	GSE115978
0.151846	cy105_CD45pos_calceinpos_S64	GSE115978
0.152578	cy105_CD45pos_calceinpos_S66	GSE115978
0.193483	cy105_CD45pos_calceinpos_S69	GSE115978
0.304936	cy105_CD45pos_calceinpos_S7	GSE115978
0.360868	cy105_CD45pos_calceinpos_S70	GSE115978
0.163829	cy105_CD45pos_calceinpos_S71	GSE115978
0.100512	cy105_CD45pos_calceinpos_S73	GSE115978
0.269931	cy105_CD45pos_calceinpos_S75	GSE115978
0.171034	cy105_CD45pos_calceinpos_S76	GSE115978
0.222982	cy105_CD45pos_calceinpos_S77	GSE115978
0.17606	cy105_CD45pos_calceinpos_S78	GSE115978
0.182874	cy105_CD45pos_calceinpos_S79	GSE115978
0.265857	cy105_CD45pos_calceinpos_S8	GSE115978
0.353625	cy105_CD45pos_calceinpos_S80	GSE115978
0.121436	cy105_CD45pos_calceinpos_S81	GSE115978
0.120705	cy105_CD45pos_calceinpos_S82	GSE115978
0.115556	cy105_CD45pos_calceinpos_S83	GSE115978
0.129395	cy105_CD45pos_calceinpos_S84	GSE115978
0.210747	cy105_CD45pos_calceinpos_S85	GSE115978
0.254162	cy105_CD45pos_calceinpos_S86	GSE115978
0.211961	cy105_CD45pos_calceinpos_S87	GSE115978
0.0994421	cy105_CD45pos_calceinpos_S88	GSE115978
0.515443	cy105_CD45pos_calceinpos_S89	GSE115978
0.202756	cy105_CD45pos_calceinpos_S9	GSE115978
0.209307	cy105_CD45pos_calceinpos_S90	GSE115978
0.19421	cy105_CD45pos_calceinpos_S91	GSE115978
0.110435	cy105_CD45pos_calceinpos_S92	GSE115978
0.174771	cy105_CD45pos_calceinpos_S93	GSE115978
0.0263874	cy105_CD45pos_calceinpos_S94	GSE115978
0.230165	cy105_CD45pos_calceinpos_S95	GSE115978
0.251065	cy105_CD45pos_calceinpos_S96	GSE115978
0.308656	cy105_CD45pos_S193	GSE115978
0.355348	cy105_CD45pos_S194	GSE115978
0.344199	cy105_CD45pos_S195	GSE115978
0.127108	cy105_CD45pos_S196	GSE115978
0.236593	cy105_CD45pos_S197	GSE115978
0.0493074	cy105_CD45pos_S198	GSE115978
0.154492	cy105_CD45pos_S199	GSE115978
0.186703	cy105_CD45pos_S200	GSE115978
0.233745	cy105_CD45pos_S202	GSE115978
0.175652	cy105_CD45pos_S203	GSE115978
0.230326	cy105_CD45pos_S204	GSE115978
0.302861	cy105_CD45pos_S205	GSE115978
0.189495	cy105_CD45pos_S206	GSE115978
0.213132	cy105_CD45pos_S207	GSE115978
0.272344	cy105_CD45pos_S208	GSE115978
0.182552	cy105_CD45pos_S209	GSE115978
0.191952	cy105_CD45pos_S212	GSE115978
0.199898	cy105_CD45pos_S213	GSE115978
0.261428	cy105_CD45pos_S214	GSE115978
0.271348	cy105_CD45pos_S215	GSE115978
0.316608	cy105_CD45pos_S216	GSE115978
0.201072	cy105_CD45pos_S217	GSE115978
0.228781	cy105_CD45pos_S218	GSE115978
0.240662	cy105_CD45pos_S219	GSE115978
0.291905	cy105_CD45pos_S220	GSE115978
0.239686	cy105_CD45pos_S221	GSE115978
0.195835	cy105_CD45pos_S223	GSE115978
0.306831	cy105_CD45pos_S224	GSE115978
0.22017	cy105_CD45pos_S225	GSE115978
0.130439	cy105_CD45pos_S226	GSE115978
0.286987	cy105_CD45pos_S228	GSE115978
0.189875	cy105_CD45pos_S229	GSE115978
0.24447	cy105_CD45pos_S231	GSE115978
0.222749	cy105_CD45pos_S233	GSE115978
0.160062	cy105_CD45pos_S234	GSE115978
0.205835	cy105_CD45pos_S235	GSE115978
0.2522	cy105_CD45pos_S237	GSE115978
0.112986	cy105_CD45pos_S241	GSE115978
0.159663	cy105_CD45pos_S242	GSE115978
0.316958	cy105_CD45pos_S243	GSE115978
0.185425	cy105_CD45pos_S244	GSE115978
0.312397	cy105_CD45pos_S245	GSE115978
0.198264	cy105_CD45pos_S246	GSE115978
0.135551	cy105_CD45pos_S247	GSE115978
0.319371	cy105_CD45pos_S248	GSE115978
0.30889	cy105_CD45pos_S251	GSE115978
0.0664146	cy105_CD45pos_S252	GSE115978
0.414871	cy105_CD45pos_S253	GSE115978
0.132751	cy105_CD45pos_S254	GSE115978
0.279455	cy105_CD45pos_S255	GSE115978
0.266015	cy105_CD45pos_S256	GSE115978
0.18578	cy105_CD45pos_S258	GSE115978
0.204455	cy105_CD45pos_S259	GSE115978
0.147011	cy105_CD45pos_S261	GSE115978
0.273067	cy105_CD45pos_S262	GSE115978
0.146191	cy105_CD45pos_S263	GSE115978
0.223847	cy105_CD45pos_S264	GSE115978
0.230842	cy105_CD45pos_S265	GSE115978
0.236976	cy105_CD45pos_S267	GSE115978
0.15288	cy105_CD45pos_S268	GSE115978
0.267344	cy105_CD45pos_S270	GSE115978
0.100348	cy105_CD45pos_S271	GSE115978
0.240999	cy105_CD45pos_S272	GSE115978
0.215188	cy105_CD45pos_S273	GSE115978
0.26496	cy105_CD45pos_S274	GSE115978
0.213014	cy105_CD45pos_S275	GSE115978
0.146408	cy105_CD45pos_S276	GSE115978
0.158071	cy105_CD45pos_S277	GSE115978
0.208549	cy105_CD45pos_S278	GSE115978
0.237657	cy105_CD45pos_S280	GSE115978
0.147512	cy105_CD45pos_S281	GSE115978
0.167655	cy105_CD45pos_S283	GSE115978
0.0793121	cy105_CD45pos_S284	GSE115978
0.150473	cy105_CD45pos_S285	GSE115978
0.245851	cy105_CD45pos_S286	GSE115978
0.177355	cy105_CD45pos_S287	GSE115978
0.14634	cy105_Zombineg_CD45neg_CD90neg_S100	GSE115978
0.299754	cy105_Zombineg_CD45neg_CD90neg_S101	GSE115978
-0.0116692	cy105_Zombineg_CD45neg_CD90neg_S102	GSE115978
0.146183	cy105_Zombineg_CD45neg_CD90neg_S103	GSE115978
0.304927	cy105_Zombineg_CD45neg_CD90neg_S104	GSE115978
0.162682	cy105_Zombineg_CD45neg_CD90neg_S105	GSE115978
0.195904	cy105_Zombineg_CD45neg_CD90neg_S107	GSE115978
0.230136	cy105_Zombineg_CD45neg_CD90neg_S109	GSE115978
0.208802	cy105_Zombineg_CD45neg_CD90neg_S111	GSE115978
0.167848	cy105_Zombineg_CD45neg_CD90neg_S116	GSE115978
0.188338	cy105_Zombineg_CD45neg_CD90neg_S119	GSE115978
0.161066	cy105_Zombineg_CD45neg_CD90neg_S121	GSE115978
0.0327629	cy105_Zombineg_CD45neg_CD90neg_S122	GSE115978
0.14422	cy105_Zombineg_CD45neg_CD90neg_S123	GSE115978
0.0243519	cy105_Zombineg_CD45neg_CD90neg_S124	GSE115978
-0.0202565	cy105_Zombineg_CD45neg_CD90neg_S127	GSE115978
0.30061	cy105_Zombineg_CD45neg_CD90neg_S128	GSE115978
0.173679	cy105_Zombineg_CD45neg_CD90neg_S130	GSE115978
0.133344	cy105_Zombineg_CD45neg_CD90neg_S132	GSE115978
0.0404961	cy105_Zombineg_CD45neg_CD90neg_S134	GSE115978
0.0201968	cy105_Zombineg_CD45neg_CD90neg_S137	GSE115978
0.124103	cy105_Zombineg_CD45neg_CD90neg_S139	GSE115978
0.217014	cy105_Zombineg_CD45neg_CD90neg_S140	GSE115978
0.141994	cy105_Zombineg_CD45neg_CD90neg_S141	GSE115978
0.139203	cy105_Zombineg_CD45neg_CD90neg_S142	GSE115978
0.217332	cy105_Zombineg_CD45neg_CD90neg_S143	GSE115978
0.179659	cy105_Zombineg_CD45neg_CD90neg_S144	GSE115978
0.213169	cy105_Zombineg_CD45neg_CD90neg_S145	GSE115978
0.299622	cy105_Zombineg_CD45neg_CD90neg_S147	GSE115978
-0.0252958	cy105_Zombineg_CD45neg_CD90neg_S148	GSE115978
0.177293	cy105_Zombineg_CD45neg_CD90neg_S150	GSE115978
0.0397739	cy105_Zombineg_CD45neg_CD90neg_S151	GSE115978
0.0659317	cy105_Zombineg_CD45neg_CD90neg_S157	GSE115978
0.107858	cy105_Zombineg_CD45neg_CD90neg_S158	GSE115978
0.0827042	cy105_Zombineg_CD45neg_CD90neg_S166	GSE115978
0.163742	cy105_Zombineg_CD45neg_CD90neg_S169	GSE115978
0.106781	cy105_Zombineg_CD45neg_CD90neg_S170	GSE115978
0.291522	cy105_Zombineg_CD45neg_CD90neg_S171	GSE115978
0.077239	cy105_Zombineg_CD45neg_CD90neg_S172	GSE115978
0.0234417	cy105_Zombineg_CD45neg_CD90neg_S180	GSE115978
0.161093	cy105_Zombineg_CD45neg_CD90neg_S181	GSE115978
0.127479	cy105_Zombineg_CD45neg_CD90neg_S182	GSE115978
0.114613	cy105_Zombineg_CD45neg_CD90neg_S183	GSE115978
0.107792	cy105_Zombineg_CD45neg_CD90neg_S185	GSE115978
0.0525905	cy105_Zombineg_CD45neg_CD90neg_S188	GSE115978
0.231312	cy105_Zombineg_CD45neg_CD90neg_S191	GSE115978
0.122893	cy105_Zombineg_CD45neg_CD90neg_S192	GSE115978
0.121019	cy105_Zombineg_CD45neg_CD90neg_S97	GSE115978
0.065439	CY106_CD45neg_CD90neg_10cells_S289	GSE115978
0.0592369	cy106_CD45neg_CD90neg_S289_13	GSE115978
0.103491	cy106_CD45neg_CD90neg_S289_22	GSE115978
0.0115878	cy106_CD45neg_CD90neg_S290	GSE115978
0.00383297	CY106_CD45neg_CD90neg_S291	GSE115978
0.141128	cy106_CD45neg_CD90neg_S291	GSE115978
0.123291	cy106_CD45neg_CD90neg_S292	GSE115978
-0.0152245	CY106_CD45neg_CD90neg_S292	GSE115978
0.0617655	CY106_CD45neg_CD90neg_S294	GSE115978
0.100617	cy106_CD45neg_CD90neg_S294	GSE115978
-0.00115914	cy106_CD45neg_CD90neg_S295	GSE115978
0.0997646	CY106_CD45neg_CD90neg_S297	GSE115978
0.0458065	cy106_CD45neg_CD90neg_S299	GSE115978
0.00258028	cy106_CD45neg_CD90neg_S300	GSE115978
0.0338196	CY106_CD45neg_CD90neg_S301	GSE115978
0.0925175	CY106_CD45neg_CD90neg_S302	GSE115978
0.0909535	cy106_CD45neg_CD90neg_S304	GSE115978
0.0875983	cy106_CD45neg_CD90neg_S306_17	GSE115978
0.0398945	cy106_CD45neg_CD90neg_S306_26	GSE115978
0.0863092	CY106_CD45neg_CD90neg_S308	GSE115978
0.0618614	cy106_CD45neg_CD90neg_S309_11	GSE115978
-0.0583037	cy106_CD45neg_CD90neg_S309_20	GSE115978
0.00398472	CY106_CD45neg_CD90neg_S310	GSE115978
0.136993	cy106_CD45neg_CD90neg_S311	GSE115978
0.115096	cy106_CD45neg_CD90neg_S313	GSE115978
0.0965255	cy106_CD45neg_CD90neg_S316	GSE115978
0.0615194	cy106_CD45neg_CD90neg_S317	GSE115978
0.0497328	cy106_CD45neg_CD90neg_S319	GSE115978
0.0230968	CY106_CD45neg_CD90neg_S320	GSE115978
0.110822	cy106_CD45neg_CD90neg_S320	GSE115978
0.0337182	cy106_CD45neg_CD90neg_S321	GSE115978
-0.0681613	cy106_CD45neg_CD90neg_S322	GSE115978
0.147263	CY106_CD45neg_CD90neg_S323	GSE115978
-0.0575931	cy106_CD45neg_CD90neg_S325	GSE115978
0.0463171	CY106_CD45neg_CD90neg_S326	GSE115978
-0.0426611	CY106_CD45neg_CD90neg_S327	GSE115978
0.124698	cy106_CD45neg_CD90neg_S327	GSE115978
0.120803	CY106_CD45neg_CD90neg_S328	GSE115978
0.0439732	cy106_CD45neg_CD90neg_S330	GSE115978
-0.0566025	cy106_CD45neg_CD90neg_S333	GSE115978
0.10318	cy106_CD45neg_CD90neg_S336	GSE115978
-0.0695285	cy106_CD45neg_CD90neg_S337	GSE115978
0.0330622	CY106_CD45neg_CD90neg_S338	GSE115978
0.0939914	cy106_CD45neg_CD90neg_S338	GSE115978
0.0660269	CY106_CD45neg_CD90neg_S341	GSE115978
0.0554928	CY106_CD45neg_CD90neg_S344	GSE115978
0.0545313	cy106_CD45neg_CD90neg_S344_16	GSE115978
0.0767907	cy106_CD45neg_CD90neg_S344_25	GSE115978
0.00622138	cy106_CD45neg_CD90neg_S347	GSE115978
0.197486	cy106_CD45neg_CD90neg_S348	GSE115978
-0.0206429	cy106_CD45neg_CD90neg_S349	GSE115978
0.1444	cy106_CD45neg_CD90neg_S350	GSE115978
0.0265268	cy106_CD45neg_CD90neg_S352	GSE115978
-0.072486	cy106_CD45neg_CD90neg_S354	GSE115978
-0.0206693	CY106_CD45neg_CD90neg_S354	GSE115978
0.0959467	cy106_CD45neg_CD90neg_S355	GSE115978
0.071672	CY106_CD45neg_CD90neg_S356	GSE115978
0.10946	cy106_CD45neg_CD90neg_S356	GSE115978
0.0813039	cy106_CD45neg_CD90neg_S357_15	GSE115978
0.0429552	cy106_CD45neg_CD90neg_S357_24	GSE115978
0.107583	cy106_CD45neg_CD90neg_S363_10	GSE115978
0.0166695	cy106_CD45neg_CD90neg_S363_19	GSE115978
0.0851053	cy106_CD45neg_CD90neg_S364	GSE115978
0.109429	CY106_CD45neg_CD90neg_S365	GSE115978
0.200936	cy106_CD45neg_CD90neg_S365_14	GSE115978
0.0161452	cy106_CD45neg_CD90neg_S365_23	GSE115978
0.107029	CY106_CD45neg_CD90neg_S366	GSE115978
0.0046017	cy106_CD45neg_CD90neg_S366	GSE115978
0.0653049	cy106_CD45neg_CD90neg_S368	GSE115978
0.0106594	cy106_CD45neg_CD90neg_S369	GSE115978
0.0327842	cy106_CD45neg_CD90neg_S373	GSE115978
0.151383	CY106_CD45neg_CD90neg_S374	GSE115978
0.0492439	cy106_CD45neg_CD90neg_S376	GSE115978
0.128753	CY106_CD45neg_CD90neg_S378	GSE115978
0.0251566	cy106_CD45neg_CD90neg_S378_12	GSE115978
0.0200279	cy106_CD45neg_CD90neg_S378_21	GSE115978
0.133271	cy106_CD45neg_CD90neg_S380	GSE115978
0.216567	CY106_CD45neg_CD90neg_S382	GSE115978
-0.038455	cy106_CD45neg_S289	GSE115978
-0.0804614	cy106_CD45neg_S290	GSE115978
0.00610449	cy106_CD45neg_S291	GSE115978
0.0884357	cy106_CD45neg_S293	GSE115978
0.0619466	cy106_CD45neg_S296	GSE115978
0.0729705	cy106_CD45neg_S303	GSE115978
0.116245	cy106_CD45neg_S304	GSE115978
0.114141	cy106_CD45neg_S313	GSE115978
-0.0330219	cy106_CD45neg_S315	GSE115978
0.152178	cy106_CD45neg_S317	GSE115978
0.0259639	cy106_CD45neg_S320	GSE115978
0.0717969	cy106_CD45neg_S328	GSE115978
0.109056	cy106_CD45neg_S330	GSE115978
0.0186751	cy106_CD45neg_S331	GSE115978
0.0530412	cy106_CD45neg_S332	GSE115978
0.143079	cy106_CD45neg_S335	GSE115978
0.0400057	cy106_CD45neg_S343	GSE115978
0.153879	cy106_CD45neg_S345	GSE115978
0.234175	cy106_CD45neg_S347	GSE115978
0.228579	cy106_CD45neg_S348	GSE115978
0.0248932	cy106_CD45neg_S353	GSE115978
0.180366	cy106_CD45neg_S356	GSE115978
0.0922904	cy106_CD45neg_S357	GSE115978
0.132147	cy106_CD45neg_S360	GSE115978
-0.0196702	cy106_CD45neg_S369	GSE115978
0.0571794	cy106_CD45neg_S370	GSE115978
0.0617316	cy106_CD45neg_S372	GSE115978
-0.0288219	cy106_CD45neg_S373	GSE115978
0.151059	cy106_CD45neg_S375	GSE115978
0.0999478	cy106_CD45neg_S376	GSE115978
0.108899	cy106_CD45neg_S377	GSE115978
0.109423	cy106_CD45neg_S380	GSE115978
0.127259	cy106_CD45neg_S381	GSE115978
-0.025272	cy106_CD45neg_S383	GSE115978
0.327581	cy106_CD45pos_S193	GSE115978
0.199486	cy106_CD45pos_S194	GSE115978
0.499683	cy106_CD45pos_S197	GSE115978
0.169566	cy106_CD45pos_S199	GSE115978
0.209311	cy106_CD45pos_S201	GSE115978
0.132043	cy106_CD45pos_S208	GSE115978
0.221418	cy106_CD45pos_S210	GSE115978
0.139271	cy106_CD45pos_S211	GSE115978
0.204694	cy106_CD45pos_S213	GSE115978
0.141108	cy106_CD45pos_S215	GSE115978
0.0879772	cy106_CD45pos_S216	GSE115978
0.204279	cy106_CD45pos_S220	GSE115978
0.270126	cy106_CD45pos_S222	GSE115978
0.217366	cy106_CD45pos_S227	GSE115978
0.145701	cy106_CD45pos_S230	GSE115978
0.224254	cy106_CD45pos_S231	GSE115978
0.244697	cy106_CD45pos_S234	GSE115978
0.228485	cy106_CD45pos_S235	GSE115978
0.0201815	cy106_CD45pos_S237	GSE115978
0.274842	cy106_CD45pos_S239	GSE115978
0.21516	cy106_CD45pos_S242	GSE115978
0.160447	cy106_CD45pos_S244	GSE115978
0.168038	cy106_CD45pos_S248	GSE115978
0.285483	cy106_CD45pos_S249	GSE115978
0.205633	cy106_CD45pos_S250	GSE115978
0.178843	cy106_CD45pos_S251	GSE115978
0.189787	cy106_CD45pos_S252	GSE115978
0.209165	cy106_CD45pos_S254	GSE115978
0.23183	cy106_CD45pos_S256	GSE115978
0.266803	cy106_CD45pos_S260	GSE115978
0.237763	cy106_CD45pos_S261	GSE115978
-0.000346931	cy106_CD45pos_S262	GSE115978
0.0474234	cy106_CD45pos_S263	GSE115978
0.143443	cy106_CD45pos_S264	GSE115978
0.273633	cy106_CD45pos_S269	GSE115978
0.127972	cy106_CD45pos_S273	GSE115978
0.312949	cy106_CD45pos_S275	GSE115978
0.217724	cy106_CD45pos_S277	GSE115978
0.220482	cy106_CD45pos_S280	GSE115978
0.155977	cy106_CD45pos_S282	GSE115978
0.359938	cy106_CD45pos_S283	GSE115978
0.227656	cy106_CD45pos_S285	GSE115978
0.3303	cy106_CD45pos_S289	GSE115978
0.164432	cy106_CD45pos_S291	GSE115978
0.196462	cy106_CD45pos_S296	GSE115978
0.254442	cy106_CD45pos_S297	GSE115978
0.17743	cy106_CD45pos_S301	GSE115978
0.0867968	cy106_CD45pos_S302	GSE115978
0.157811	cy106_CD45pos_S303	GSE115978
[truncated: 11,012 more rows]

## Sheet: Table S3
Table S3. HR and c-index of pyroptosis-related models.
Method	HR	HR.95L	HR.95H	P_value	Concordance	Concordance_se	Risk_group	dataset
PScore	0.0431651	0.00554763	0.335859	0.00267981	0.673	0.673(se = 0.0495)	Protect	in-house data
PScore	0.0787936	0.0317963	0.195256	4.06854e-08	0.635	0.635(se = 0.0223)	Protect	TCGA_metastatic
PScore	0.0574916	0.00987896	0.334579	0.00148095	0.625	0.625(se = 0.0551)	Protect	GSE54467
PScore	0.137025	0.0468994	0.400345	0.000279699	0.612	0.612(se = 0.03)	Protect	GSE65904
Wang_Ann.Transl.Med_2022	0.143154	0.0351577	0.582888	0.00665925	0.669	0.669(se = 0.0514)	Protect	in-house data
Wang_Ann.Transl.Med_2022	0.0611562	0.0233207	0.160376	1.34096e-08	0.622	0.622(se = 0.0219)	Protect	TCGA_metastatic
Wang_Ann.Transl.Med_2022	0.136979	0.0420443	0.446276	0.000970918	0.615	0.615(se = 0.0298)	Protect	GSE65904
Wang_Ann.Transl.Med_2022	0.200204	0.0401403	0.998544	0.0497926	0.572	0.572(se = 0.0524)	Protect	GSE54467
Shi_Medicine_2022	4.90529	1.7914	13.4319	0.00197261	0.688	0.688(se = 0.0492)	Risk	in-house data
Shi_Medicine_2022	1.96938	1.5538	2.49609	2.08977e-08	0.64	0.64(se = 0.0229)	Risk	TCGA_metastatic
Shi_Medicine_2022	4.27107	2.03058	8.98367	0.000129669	0.627	0.627(se = 0.0296)	Risk	GSE65904
Shi_Medicine_2022	5.51504	1.46413	20.7739	0.0116221	0.591	0.591(se = 0.0548)	Risk	GSE54467
Niu_Math.Biosci.Eng_2022	2.6836	1.30986	5.49806	0.00698493	0.641	0.641(se = 0.0552)	Risk	in-house data
Niu_Math.Biosci.Eng_2022	1.65752	1.36978	2.00571	2.05497e-07	0.617	0.617(se = 0.0241)	Risk	TCGA_metastatic
Niu_Math.Biosci.Eng_2022	3.43508	1.32989	8.87276	0.0108093	0.596	0.596(se = 0.0313)	Risk	GSE65904
Niu_Math.Biosci.Eng_2022	2.20311	0.378103	12.837	0.379734	0.559	0.559(se = 0.0528)	Not_sig	GSE54467
Ju_Front.Oncol_2021	6.2661e+11	475218	8.26233e+17	0.0001581	0.619	0.619(se = 0.0323)	Risk	GSE65904
Ju_Front.Oncol_2021	51372.5	1245.87	2.11831e+06	1.09043e-08	0.615	0.615(se = 0.0227)	Risk	TCGA_metastatic
Ju_Front.Oncol_2021	31854.8	0.44252	2.29307e+09	0.0692029	0.587	0.587(se = 0.0582)	Not_sig	in-house data
Ju_Front.Oncol_2021	2.50788e+17	719.442	8.74213e+31	0.019026	0.573	0.573(se = 0.0538)	Risk	GSE54467
Zhu_Stem.Cells.Int_2023	1.36063	1.25174	1.479	4.62314e-13	0.675	0.675(se = 0.0201)	Risk	TCGA_metastatic
Zhu_Stem.Cells.Int_2023	3.97253	1.76485	8.94186	0.000861487	0.658	0.658(se = 0.0487)	Risk	GSE54467
Zhu_Stem.Cells.Int_2023	1.28849	1.04569	1.58768	0.0173453	0.651	0.651(se = 0.0557)	Risk	in-house data
Zhu_Stem.Cells.Int_2023	1.59887	0.976221	2.61866	0.0622716	0.553	0.553(se = 0.0313)	Not_sig	GSE65904
Xu_Front.Med_2022	2.49813	1.39005	4.48953	0.00220529	0.68	0.68(se = 0.0524)	Risk	in-house data
Xu_Front.Med_2022	1.38367	1.2511	1.53029	2.6238e-10	0.645	0.645(se = 0.0227)	Risk	TCGA_metastatic
Xu_Front.Med_2022	3.01367	1.55978	5.82273	0.00102747	0.608	0.608(se = 0.0292)	Risk	GSE65904
Xu_Front.Med_2022	1.26514	0.78562	2.03733	0.333329	0.539	0.539(se = 0.0512)	Not_sig	GSE54467
Wu_PeerJ_2021	1.91049	1.4911	2.44784	3.06644e-07	0.62	0.62(se = 0.0232)	Risk	TCGA_metastatic
Wu_PeerJ_2021	4.76228	1.90062	11.9326	0.000867726	0.62	0.62(se = 0.0298)	Risk	GSE65904
Wu_PeerJ_2021	18.2386	1.09836	302.857	0.0428257	0.59	0.59(se = 0.0551)	Risk	GSE54467
Wu_PeerJ_2021	1.46034	0.779979	2.73419	0.236649	0.59	0.59(se = 0.0562)	Not_sig	in-house data
Wu_Cancer.Med_2022	0.368911	0.16959	0.802494	0.0119078	0.611	0.611(se = 0.0514)	Protect	in-house data
Wu_Cancer.Med_2022	0.877191	0.824796	0.932915	3.04895e-05	0.607	0.607(se = 0.0233)	Protect	TCGA_metastatic
Wu_Cancer.Med_2022	0.238722	0.0859988	0.662662	0.00596117	0.588	0.588(se = 0.0283)	Protect	GSE65904
Wu_Cancer.Med_2022	0.31328	0.0969112	1.01273	0.0525208	0.557	0.557(se = 0.0535)	Not_sig	GSE54467
Li_Int.J.Gen.Med_2022	1.36884	1.2261	1.5282	2.29928e-08	0.635	0.635(se = 0.0231)	Risk	TCGA_metastatic
Li_Int.J.Gen.Med_2022	1.43384	1.03578	1.98488	0.0298672	0.607	0.607(se = 0.056)	Risk	in-house data
Li_Int.J.Gen.Med_2022	1.1896	0.744341	1.90122	0.46799	0.516	0.516(se = 0.0516)	Not_sig	GSE54467
Li_Int.J.Gen.Med_2022	0.985104	0.506803	1.9148	0.964698	0.493	0.493(se = 0.0342)	Not_sig	GSE65904
Wang_J.Investig.Dermatol_2022	0.655305	0.436103	0.984686	0.0419274	0.629	0.629(se = 0.0551)	Protect	in-house data
Wang_J.Investig.Dermatol_2022	0.724915	0.599967	0.875883	0.000859323	0.597	0.597(se = 0.0219)	Protect	TCGA_metastatic
Wang_J.Investig.Dermatol_2022	0.743697	0.451411	1.22524	0.245032	0.537	0.537(se = 0.0482)	Not_sig	GSE54467
Wang_J.Investig.Dermatol_2022	0.964616	0.657496	1.41519	0.853844	0.532	0.532(se = 0.0299)	Not_sig	GSE65904
